# Supplementary material for: Paliperidonium nitrate
Source: Acta Crystallogr Sect E Struct Rep Online. 2012 Sep 15;68(Pt 10):o2932. doi: 10.1107/S160053681203841X (PMC3470306; doi:10.1107/S160053681203841X)
Supplement: Supplementary file 1 [file e-68-o2932-sup1.cif]

##############################################################################
#                                                                            #
# This CIF contains the data in a paper accepted for publication in          #
# Acta Crystallographica Section E. It conforms to the requirements of       #
# Notes for Authors for Acta Crystallographica Section E, and has been       #
# peer reviewed under the auspices of the IUCr Commission on Journals.       #
#                                                                            #
# Full details of the Crystallographic Information File format               #
# are given in the paper "The Crystallographic Information File (CIF):       #
# a New Standard Archive File for Crystallography" by S. R. Hall, F. H.      #
# Allen and I. D. Brown [Acta Cryst. (1991), A47, 655-685].                  #
#                                                                            #
# The current version of the core CIF dictionary is obtainable from          #
# ftp://ftp.iucr.org/pub/cif_core.dic.                                       #
#                                                                            #
# Software is freely available for graphical display of the structure(s)     #
# in this CIF. For information consult the CIF software page                 #
# http://www.iucr.org/resources/cif/software.                                #
#                                                                            #
# This file may be used for bona fide research purposes within the           #
# scientific community so long as proper attribution is given to the journal # 
# article from which it was obtained.                                        #
#                                                                            #
##############################################################################
data_I
_audit_creation_method     SHELXL-97
_chemical_name_systematic
;
3-{2-[4-(6-Fluoro-1,2-benzoxazol-3-yl)piperidin-1-yl]ethyl}-9-hydroxy-2-
methyl-1,6,7,8,9,9a-hexahydropyrido[1,2-<i>a</i>]pyrimidin-4-one nitrate
;
_chemical_name_common     ?
_chemical_formula_moiety     'C23 H29 F N4 O3, N O3'
_chemical_formula_sum     'C23 H29 F N5 O6'
_chemical_formula_iupac     'C23 H29 F N4 O3 + , N O3 -'
_chemical_formula_weight     490.51
_chemical_melting_point     ?
_symmetry_cell_setting     monoclinic
_symmetry_space_group_name_H-M     'P 21/c'
_symmetry_space_group_name_Hall     '-P 2ybc'
loop_
    _symmetry_equiv_pos_as_xyz
    'x, y, z'
    '-x, y+1/2, -z+1/2'
    '-x, -y, -z'
    'x, -y-1/2, z-1/2'
_cell_length_a     8.3642(8)
_cell_length_b     22.032(2)
_cell_length_c     12.4485(13)
_cell_angle_alpha     90.00
_cell_angle_beta     92.311(3)
_cell_angle_gamma     90.00
_cell_volume     2292.1(4)
_cell_formula_units_Z     4
_cell_measurement_reflns_used     5234
_cell_measurement_theta_min     3.03
_cell_measurement_theta_max     27.49
_cell_measurement_temperature     293(2)
_exptl_crystal_description     'Block'
_exptl_crystal_colour     'Yellow'
_exptl_crystal_size_max     0.30
_exptl_crystal_size_mid     0.25
_exptl_crystal_size_min     0.24
_exptl_crystal_density_diffrn     1.421
_exptl_crystal_density_meas     ?
_exptl_crystal_density_method     'not measured'
_exptl_crystal_F_000     1036
_exptl_absorpt_coefficient_mu     0.109
_exptl_absorpt_correction_type     multi-scan
_exptl_absorpt_process_details     '(CrystalClear; Rigaku, 2005)'
_exptl_absorpt_correction_T_min     0.968
_exptl_absorpt_correction_T_max     0.974
_exptl_special_details     ?
_diffrn_ambient_temperature     293(2)
_diffrn_radiation_type     MoK\a
_diffrn_radiation_wavelength     0.71075
_diffrn_radiation_source     'fine-focus sealed tube'
_diffrn_radiation_monochromator     graphite
_diffrn_measurement_device_type     'Rigaku SCXmini diffractometer'
_diffrn_measurement_method     'CCD_Profile_fitting'
_diffrn_detector_area_resol_mean     13.6612
_diffrn_reflns_number     23571
_diffrn_reflns_av_R_equivalents     0.0630
_diffrn_reflns_av_sigmaI/netI     0.0556
_diffrn_reflns_theta_min     3.03
_diffrn_reflns_theta_max     27.49
_diffrn_reflns_theta_full     27.49
_diffrn_measured_fraction_theta_max     0.997
_diffrn_measured_fraction_theta_full     0.997
_diffrn_reflns_limit_h_min     -10
_diffrn_reflns_limit_h_max     10
_diffrn_reflns_limit_k_min     -28
_diffrn_reflns_limit_k_max     28
_diffrn_reflns_limit_l_min     -16
_diffrn_reflns_limit_l_max     16
_diffrn_standards_number     ?
_diffrn_standards_interval_count     2
_diffrn_standards_interval_time     150
_diffrn_standards_decay_%     ?
_refine_special_details
;
Refinement of <i>F</i>^2^ against ALL reflections. The weighted <i>R</i>-factor
<i>wR</i> and goodness of fit <i>S</i> are based on <i>F</i>^2^, conventional
<i>R</i>-factors <i>R</i> are based on <i>F</i>, with <i>F</i> set to zero for
negative <i>F</i>^2^. The threshold expression of <i>F</i>^2^ >
\s(<i>F</i>^2^) is used only for calculating <i>R</i>-factors(gt) <i>etc</i>.
and is not relevant to the choice of reflections for refinement.
<i>R</i>-factors based on <i>F</i>^2^ are statistically about twice as large
as those based on <i>F</i>, and <i>R</i>- factors based on ALL data will be
even larger.
;
_reflns_number_total     5234
_reflns_number_gt     2824
_reflns_threshold_expression     I>2\s(I)
_refine_ls_structure_factor_coef     Fsqd
_refine_ls_matrix_type     full
_refine_ls_R_factor_all     0.1216
_refine_ls_R_factor_gt     0.0630
_refine_ls_wR_factor_gt     0.1535
_refine_ls_wR_factor_ref     0.1779
_refine_ls_goodness_of_fit_ref     1.057
_refine_ls_restrained_S_all     1.057
_refine_ls_number_reflns     5234
_refine_ls_number_parameters     353
_refine_ls_number_restraints     0
_refine_ls_hydrogen_treatment     constr
_refine_ls_weighting_scheme     calc
_refine_ls_weighting_details
         'calc w=1/[\s^2^(Fo^2^)+(0.0748P)^2^+0.3819P] where P=(Fo^2^+2Fc^2^)/3'
_atom_sites_solution_hydrogens     geom
_atom_sites_solution_primary     direct
_atom_sites_solution_secondary     difmap
_refine_ls_shift/su_max     0.003
_refine_ls_shift/su_mean     0.000
_refine_diff_density_max     0.421
_refine_diff_density_min     -0.447
_refine_ls_extinction_method     none
_refine_ls_extinction_coef     ?
loop_
    _atom_type_symbol
    _atom_type_description
    _atom_type_scat_dispersion_real
    _atom_type_scat_dispersion_imag
    _atom_type_scat_source
    'C' 'C' 0.0033 0.0016
                         'International Tables Vol C Tables 4.2.6.8 and 6.1.1.4'
    'H' 'H' 0.0000 0.0000
                         'International Tables Vol C Tables 4.2.6.8 and 6.1.1.4'
    'F' 'F' 0.0171 0.0103
                         'International Tables Vol C Tables 4.2.6.8 and 6.1.1.4'
    'N' 'N' 0.0061 0.0033
                         'International Tables Vol C Tables 4.2.6.8 and 6.1.1.4'
    'O' 'O' 0.0106 0.0060
                         'International Tables Vol C Tables 4.2.6.8 and 6.1.1.4'
_computing_data_collection     'CrystalClear (Rigaku, 2005)'
_computing_cell_refinement     'CrystalClear (Rigaku, 2005)'
_computing_data_reduction     'CrystalClear (Rigaku, 2005)'
_computing_structure_solution     'SHELXS97 (Sheldrick, 2008)'
_computing_structure_refinement     'SHELXL97 (Sheldrick, 2008)'
_computing_molecular_graphics     'DIAMOND (Brandenburg & Putz, 2005)'
_computing_publication_material     'SHELXL97 (Sheldrick, 2008)'
loop_
    _atom_site_type_symbol
    _atom_site_label
    _atom_site_fract_x
    _atom_site_fract_y
    _atom_site_fract_z
    _atom_site_U_iso_or_equiv
    _atom_site_adp_type
    _atom_site_calc_flag
    _atom_site_refinement_flags
    _atom_site_occupancy
    _atom_site_symmetry_multiplicity
    _atom_site_disorder_assembly
    _atom_site_disorder_group
    F F1 0.0565(2) 0.98896(7) 0.73885(17) 0.0799(6) Uani d . 1 1 . .
    O O1 0.2639(2) 0.84040(8) 0.50551(14) 0.0536(5) Uani d . 1 1 . .
    O O2 0.2927(3) 0.47739(9) 0.97215(18) 0.0750(7) Uani d . 1 1 . .
    N N1 0.2679(3) 0.77565(10) 0.51391(17) 0.0492(6) Uani d . 1 1 . .
    N N2 0.3289(2) 0.57545(8) 0.67565(15) 0.0362(5) Uani d . 1 1 . .
    H H2 0.4299 0.5821 0.6536 0.043 Uiso d R 1 1 . .
    N N3 0.2952(2) 0.37405(9) 0.97199(16) 0.0424(5) Uani d . 1 1 . .
    N N4 0.4064(3) 0.32060(9) 0.83226(17) 0.0457(5) Uani d . 1 1 . .
    H H4A 0.4284 0.2865 0.8028 0.055 Uiso d R 1 1 . .
    C C1 0.1967(3) 0.76100(11) 0.60118(18) 0.0375(6) Uani d . 1 1 . .
    C C2 0.1398(3) 0.81375(11) 0.65504(19) 0.0367(6) Uani d . 1 1 . .
    C C3 0.1871(3) 0.86150(12) 0.5923(2) 0.0432(6) Uani d . 1 1 . .
    C C4 0.1608(3) 0.92174(12) 0.6162(2) 0.0517(7) Uani d . 1 1 . .
    H H4 0.1951 0.9534 0.5733 0.062 Uiso calc R 1 1 . .
    C C5 0.0804(3) 0.93103(12) 0.7081(3) 0.0523(7) Uani d . 1 1 . .
    C C6 0.0240(3) 0.88531(12) 0.7730(2) 0.0519(7) Uani d . 1 1 . .
    H H6 -0.0335 0.8948 0.8332 0.062 Uiso calc R 1 1 . .
    C C7 0.0542(3) 0.82570(12) 0.7472(2) 0.0464(7) Uani d . 1 1 . .
    H H7 0.0187 0.7942 0.7898 0.056 Uiso calc R 1 1 . .
    C C8 0.2995(4) 0.61826(11) 0.76569(19) 0.0467(7) Uani d . 1 1 . .
    H H8A 0.3792 0.6116 0.8232 0.056 Uiso calc R 1 1 . .
    H H8B 0.1951 0.6100 0.7937 0.056 Uiso calc R 1 1 . .
    C C9 0.3062(3) 0.68388(11) 0.72972(19) 0.0447(6) Uani d . 1 1 . .
    H H9A 0.4138 0.6933 0.7087 0.054 Uiso calc R 1 1 . .
    H H9B 0.2813 0.7101 0.7894 0.054 Uiso calc R 1 1 . .
    C C10 0.1887(3) 0.69623(11) 0.63561(19) 0.0395(6) Uani d . 1 1 . .
    H H10 0.0805 0.6884 0.6596 0.047 Uiso calc R 1 1 . .
    C C11 0.2218(4) 0.65205(12) 0.5461(2) 0.0507(7) Uani d . 1 1 . .
    H H11A 0.1436 0.6581 0.4874 0.061 Uiso calc R 1 1 . .
    H H11B 0.3268 0.6604 0.5192 0.061 Uiso calc R 1 1 . .
    C C12 0.2153(4) 0.58721(12) 0.5825(2) 0.0523(7) Uani d . 1 1 . .
    H H12A 0.1074 0.5777 0.6028 0.063 Uiso calc R 1 1 . .
    H H12B 0.2414 0.5608 0.5233 0.063 Uiso calc R 1 1 . .
    C C13 0.3179(3) 0.51047(11) 0.7099(2) 0.0441(6) Uani d . 1 1 . .
    H H13A 0.3105 0.4851 0.6461 0.053 Uiso calc R 1 1 . .
    H H13B 0.2200 0.5051 0.7480 0.053 Uiso calc R 1 1 . .
    C C14 0.4572(3) 0.48869(11) 0.7812(2) 0.0474(7) Uani d . 1 1 . .
    H H14A 0.5519 0.4846 0.7393 0.057 Uiso calc R 1 1 . .
    H H14B 0.4798 0.5179 0.8380 0.057 Uiso calc R 1 1 . .
    C C15 0.4152(3) 0.42850(10) 0.8288(2) 0.0382(6) Uani d . 1 1 . .
    C C16 0.3326(3) 0.43048(11) 0.9267(2) 0.0446(6) Uani d . 1 1 . .
    C C17 0.3373(3) 0.32160(11) 0.9231(2) 0.0402(6) Uani d . 1 1 A .
    C C18 0.4442(3) 0.37363(11) 0.78350(19) 0.0392(6) Uani d . 1 1 . .
    C C19 0.5206(4) 0.36680(13) 0.6777(2) 0.0557(7) Uani d . 1 1 . .
    H H19A 0.4397 0.3679 0.6208 0.084 Uiso calc R 1 1 . .
    H H19B 0.5762 0.3287 0.6759 0.084 Uiso calc R 1 1 . .
    H H19C 0.5951 0.3994 0.6684 0.084 Uiso calc R 1 1 . .
    C C20 0.3052(4) 0.26146(13) 0.9775(3) 0.0589(8) Uani d . 1 1 . .
    H H20 0.4009 0.2362 0.9722 0.071 Uiso d PR 0.85 1 A .
    H H20' 0.1988 0.2505 0.9478 0.071 Uiso d PR 0.15 1 . .
    C C21 0.2807(5) 0.2714(2) 1.0991(4) 0.0731(14) Uani d P 0.823(5) 1 A 1
    H H21A 0.2492 0.2335 1.1320 0.088 Uiso calc PR 0.823(5) 1 A 1
    H H21B 0.3801 0.2847 1.1343 0.088 Uiso calc PR 0.823(5) 1 A 1
    C C21' 0.194(3) 0.2599(8) 1.0543(16) 0.059(5) Uiso d P 0.177(5) 1 A 2
    H H21C 0.2285 0.2300 1.1075 0.071 Uiso calc PR 0.177(5) 1 A 2
    H H21D 0.0947 0.2451 1.0207 0.071 Uiso calc PR 0.177(5) 1 A 2
    C C22 0.1568(5) 0.31708(17) 1.1125(3) 0.0850(11) Uani d . 1 1 . .
    H H22A 0.1315 0.3197 1.1877 0.102 Uiso calc R 1 1 A 1
    H H22B 0.0604 0.3053 1.0718 0.102 Uiso calc R 1 1 A 1
    C C23 0.2119(4) 0.37704(15) 1.0748(2) 0.0643(8) Uani d . 1 1 A .
    H H23A 0.2838 0.3945 1.1295 0.077 Uiso calc R 1 1 . .
    H H23B 0.1203 0.4038 1.0658 0.077 Uiso calc R 1 1 . .
    O O3 0.1799(3) 0.23263(11) 0.9224(3) 0.0890(13) Uani d P 0.823(5) 1 A 1
    H H3 0.2103 0.1997 0.9003 0.133 Uiso d PR 0.823(5) 1 A 1
    O O3' 0.391(2) 0.2197(8) 0.9559(14) 0.118(7) Uiso d P 0.177(5) 1 A 2
    H H3' 0.4856 0.2297 0.9625 0.177 Uiso d PR 0.177(5) 1 A 2
    O O4 0.8275(16) 0.5916(7) 0.5210(7) 0.086(2) Uani d P 0.69 1 . .
    O O5 0.6654(13) 0.6207(5) 0.6430(12) 0.120(4) Uani d P 0.69 1 . .
    O O6 0.6165(11) 0.5413(5) 0.5526(7) 0.089(3) Uani d P 0.69 1 . .
    N N5 0.7082(3) 0.58315(14) 0.5744(2) 0.0584(7) Uani d . 1 1 . .
    O O4' 0.640(2) 0.6163(7) 0.632(2) 0.069(5) Uani d P 0.31 1 . .
    O O5' 0.670(3) 0.5314(10) 0.565(2) 0.127(9) Uani d P 0.31 1 . .
    O O6' 0.837(4) 0.600(2) 0.552(2) 0.176(14) Uani d P 0.31 1 . .
loop_
    _atom_site_aniso_label
    _atom_site_aniso_U_11
    _atom_site_aniso_U_22
    _atom_site_aniso_U_33
    _atom_site_aniso_U_12
    _atom_site_aniso_U_13
    _atom_site_aniso_U_23
    F1 0.0704(12) 0.0454(10) 0.1252(17) 0.0094(8) 0.0184(11) -0.0060(10)
    O1 0.0679(13) 0.0498(12) 0.0440(11) -0.0008(9) 0.0128(10) 0.0146(9)
    O2 0.1027(17) 0.0433(12) 0.0812(15) 0.0030(11) 0.0313(13) -0.0196(11)
    N1 0.0595(15) 0.0489(14) 0.0396(12) 0.0013(11) 0.0068(11) 0.0076(10)
    N2 0.0362(11) 0.0363(11) 0.0364(11) -0.0011(9) 0.0041(9) 0.0015(9)
    N3 0.0479(13) 0.0439(13) 0.0359(11) -0.0028(10) 0.0082(9) 0.0004(10)
    N4 0.0565(14) 0.0301(11) 0.0508(13) 0.0033(10) 0.0063(11) -0.0068(10)
    C1 0.0384(13) 0.0430(14) 0.0310(13) -0.0021(11) -0.0010(11) 0.0077(11)
    C2 0.0359(13) 0.0370(14) 0.0370(13) -0.0007(10) 0.0003(11) 0.0062(11)
    C3 0.0438(15) 0.0453(15) 0.0406(14) -0.0006(12) 0.0017(12) 0.0115(12)
    C4 0.0480(16) 0.0374(15) 0.069(2) 0.0009(12) -0.0005(15) 0.0176(14)
    C5 0.0422(15) 0.0370(15) 0.078(2) 0.0061(12) 0.0033(15) -0.0002(14)
    C6 0.0444(16) 0.0525(17) 0.0595(18) 0.0051(13) 0.0114(14) -0.0003(14)
    C7 0.0458(15) 0.0452(15) 0.0488(16) -0.0003(12) 0.0084(13) 0.0094(13)
    C8 0.0687(18) 0.0389(14) 0.0328(13) 0.0043(12) 0.0054(13) 0.0001(11)
    C9 0.0656(18) 0.0353(14) 0.0327(13) 0.0050(12) -0.0034(12) -0.0007(11)
    C10 0.0403(14) 0.0387(14) 0.0399(14) 0.0021(11) 0.0064(11) 0.0054(11)
    C11 0.0675(19) 0.0487(16) 0.0347(14) 0.0039(13) -0.0123(13) -0.0008(12)
    C12 0.0672(19) 0.0433(16) 0.0447(16) 0.0039(13) -0.0181(14) -0.0020(13)
    C13 0.0469(15) 0.0340(14) 0.0514(15) -0.0026(11) 0.0013(13) 0.0051(12)
    C14 0.0425(15) 0.0415(15) 0.0582(17) -0.0025(12) 0.0026(13) 0.0104(13)
    C15 0.0396(14) 0.0320(13) 0.0431(14) -0.0002(10) 0.0018(11) 0.0051(11)
    C16 0.0500(16) 0.0350(14) 0.0496(16) 0.0017(12) 0.0095(13) -0.0043(12)
    C17 0.0397(14) 0.0341(14) 0.0467(15) 0.0001(11) -0.0009(12) -0.0001(12)
    C18 0.0371(14) 0.0431(15) 0.0371(13) 0.0006(11) -0.0014(11) 0.0027(12)
    C19 0.0607(18) 0.0643(19) 0.0429(15) 0.0016(14) 0.0127(14) -0.0053(14)
    C20 0.0535(18) 0.0423(16) 0.081(2) 0.0009(14) 0.0059(17) 0.0162(15)
    C21 0.049(2) 0.099(3) 0.071(3) -0.004(2) -0.004(2) 0.054(2)
    C22 0.093(3) 0.097(3) 0.067(2) -0.015(2) 0.025(2) 0.022(2)
    C23 0.071(2) 0.081(2) 0.0419(16) -0.0121(17) 0.0167(15) -0.0057(15)
    O3 0.0617(19) 0.0486(16) 0.154(3) -0.0114(12) -0.0312(18) 0.0149(17)
    O4 0.048(4) 0.129(5) 0.083(3) -0.012(3) 0.028(2) 0.007(3)
    O5 0.159(9) 0.103(6) 0.100(5) -0.019(5) 0.039(6) -0.024(5)
    O6 0.070(3) 0.127(7) 0.071(3) -0.037(4) 0.016(2) -0.016(3)
    N5 0.0556(19) 0.0624(19) 0.0579(17) 0.0019(16) 0.0097(15) 0.0076(14)
    O4' 0.042(5) 0.030(5) 0.138(15) 0.005(4) 0.036(6) -0.018(7)
    O5' 0.16(2) 0.054(8) 0.167(17) -0.032(12) 0.039(14) -0.035(8)
    O6' 0.065(14) 0.17(2) 0.30(4) 0.005(12) 0.09(2) 0.06(3)
_geom_special_details
;
All e.s.d.'s (except the e.s.d. in the dihedral angle between two l.s. planes)
are estimated using the full covariance matrix. The cell e.s.d.'s are taken
into account individually in the estimation of e.s.d.'s in distances, angles
and torsion angles; correlations between e.s.d.'s in cell parameters are only
used when they are defined by crystal symmetry. An approximate (isotropic)
treatment of cell e.s.d.'s is used for estimating e.s.d.'s involving l.s.
planes.
;
loop_
    _geom_bond_atom_site_label_1
    _geom_bond_atom_site_label_2
    _geom_bond_site_symmetry_2
    _geom_bond_distance
    _geom_bond_publ_flag
    F1 C5 . 1.350(3) ?
    O1 C3 . 1.360(3) ?
    O1 N1 . 1.431(3) ?
    O2 C16 . 1.231(3) ?
    N1 C1 . 1.301(3) ?
    N2 C12 . 1.492(3) ?
    N2 C8 . 1.493(3) ?
    N2 C13 . 1.498(3) ?
    N2 H2 . 0.9108 ?
    N3 C17 . 1.359(3) ?
    N3 C16 . 1.405(3) ?
    N3 C23 . 1.483(3) ?
    N4 C17 . 1.291(3) ?
    N4 C18 . 1.360(3) ?
    N4 H4A . 0.8594 ?
    C1 C2 . 1.433(3) ?
    C1 C10 . 1.492(3) ?
    C2 C3 . 1.378(3) ?
    C2 C7 . 1.401(3) ?
    C3 C4 . 1.380(4) ?
    C4 C5 . 1.365(4) ?
    C4 H4 . 0.9300 ?
    C5 C6 . 1.386(4) ?
    C6 C7 . 1.378(4) ?
    C6 H6 . 0.9300 ?
    C7 H7 . 0.9300 ?
    C8 C9 . 1.515(3) ?
    C8 H8A . 0.9700 ?
    C8 H8B . 0.9700 ?
    C9 C10 . 1.523(3) ?
    C9 H9A . 0.9700 ?
    C9 H9B . 0.9700 ?
    C10 C11 . 1.514(3) ?
    C10 H10 . 0.9800 ?
    C11 C12 . 1.500(3) ?
    C11 H11A . 0.9700 ?
    C11 H11B . 0.9700 ?
    C12 H12A . 0.9700 ?
    C12 H12B . 0.9700 ?
    C13 C14 . 1.513(3) ?
    C13 H13A . 0.9700 ?
    C13 H13B . 0.9700 ?
    C14 C15 . 1.500(3) ?
    C14 H14A . 0.9700 ?
    C14 H14B . 0.9700 ?
    C15 C18 . 1.360(3) ?
    C15 C16 . 1.426(4) ?
    C17 C20 . 1.517(4) ?
    C18 C19 . 1.495(3) ?
    C19 H19A . 0.9600 ?
    C19 H19B . 0.9600 ?
    C19 H19C . 0.9600 ?
    C20 O3' . 1.204(17) ?
    C20 C21' . 1.362(18) ?
    C20 O3 . 1.383(4) ?
    C20 C21 . 1.552(5) ?
    C20 H20 . 0.9798 ?
    C20 H20' . 0.9803 ?
    C21 C22 . 1.459(5) ?
    C21 H21A . 0.9700 ?
    C21 H21B . 0.9700 ?
    C21' C22 . 1.492(18) ?
    C21' H21C . 0.9700 ?
    C21' H21D . 0.9700 ?
    C22 C23 . 1.482(4) ?
    C22 H22A . 0.9700 ?
    C22 H22B . 0.9700 ?
    C23 H23A . 0.9700 ?
    C23 H23B . 0.9700 ?
    O3 H20' . 0.5247 ?
    O3 H3 . 0.8192 ?
    O3' H20 . 0.4223 ?
    O3' H3' . 0.8231 ?
    O4 N5 . 1.235(13) ?
    O5 N5 . 1.252(11) ?
    O6 N5 . 1.223(10) ?
    N5 O5' . 1.19(2) ?
    N5 O4' . 1.187(18) ?
    N5 O6' . 1.19(3) ?
loop_
    _geom_angle_atom_site_label_1
    _geom_angle_atom_site_label_2
    _geom_angle_atom_site_label_3
    _geom_angle_site_symmetry_1
    _geom_angle_site_symmetry_3
    _geom_angle
    _geom_angle_publ_flag
    C3 O1 N1 . . 107.05(18) ?
    C1 N1 O1 . . 107.3(2) ?
    C12 N2 C8 . . 110.77(19) ?
    C12 N2 C13 . . 110.04(18) ?
    C8 N2 C13 . . 112.10(18) ?
    C12 N2 H2 . . 107.9 ?
    C8 N2 H2 . . 107.9 ?
    C13 N2 H2 . . 108.0 ?
    C17 N3 C16 . . 120.4(2) ?
    C17 N3 C23 . . 124.3(2) ?
    C16 N3 C23 . . 115.3(2) ?
    C17 N4 C18 . . 119.8(2) ?
    C17 N4 H4A . . 120.0 ?
    C18 N4 H4A . . 120.2 ?
    N1 C1 C2 . . 111.2(2) ?
    N1 C1 C10 . . 120.3(2) ?
    C2 C1 C10 . . 128.5(2) ?
    C3 C2 C7 . . 119.3(2) ?
    C3 C2 C1 . . 104.2(2) ?
    C7 C2 C1 . . 136.5(2) ?
    O1 C3 C2 . . 110.2(2) ?
    O1 C3 C4 . . 125.8(2) ?
    C2 C3 C4 . . 124.1(3) ?
    C5 C4 C3 . . 114.4(2) ?
    C5 C4 H4 . . 122.8 ?
    C3 C4 H4 . . 122.8 ?
    F1 C5 C4 . . 117.6(2) ?
    F1 C5 C6 . . 117.6(3) ?
    C4 C5 C6 . . 124.8(3) ?
    C7 C6 C5 . . 119.1(3) ?
    C7 C6 H6 . . 120.4 ?
    C5 C6 H6 . . 120.4 ?
    C6 C7 C2 . . 118.3(2) ?
    C6 C7 H7 . . 120.8 ?
    C2 C7 H7 . . 120.8 ?
    N2 C8 C9 . . 111.82(19) ?
    N2 C8 H8A . . 109.3 ?
    C9 C8 H8A . . 109.3 ?
    N2 C8 H8B . . 109.3 ?
    C9 C8 H8B . . 109.3 ?
    H8A C8 H8B . . 107.9 ?
    C8 C9 C10 . . 111.6(2) ?
    C8 C9 H9A . . 109.3 ?
    C10 C9 H9A . . 109.3 ?
    C8 C9 H9B . . 109.3 ?
    C10 C9 H9B . . 109.3 ?
    H9A C9 H9B . . 108.0 ?
    C1 C10 C11 . . 113.1(2) ?
    C1 C10 C9 . . 110.9(2) ?
    C11 C10 C9 . . 108.7(2) ?
    C1 C10 H10 . . 108.0 ?
    C11 C10 H10 . . 108.0 ?
    C9 C10 H10 . . 108.0 ?
    C12 C11 C10 . . 112.3(2) ?
    C12 C11 H11A . . 109.1 ?
    C10 C11 H11A . . 109.1 ?
    C12 C11 H11B . . 109.1 ?
    C10 C11 H11B . . 109.1 ?
    H11A C11 H11B . . 107.9 ?
    N2 C12 C11 . . 111.7(2) ?
    N2 C12 H12A . . 109.3 ?
    C11 C12 H12A . . 109.3 ?
    N2 C12 H12B . . 109.3 ?
    C11 C12 H12B . . 109.3 ?
    H12A C12 H12B . . 107.9 ?
    N2 C13 C14 . . 114.5(2) ?
    N2 C13 H13A . . 108.6 ?
    C14 C13 H13A . . 108.6 ?
    N2 C13 H13B . . 108.6 ?
    C14 C13 H13B . . 108.6 ?
    H13A C13 H13B . . 107.6 ?
    C15 C14 C13 . . 109.0(2) ?
    C15 C14 H14A . . 109.9 ?
    C13 C14 H14A . . 109.9 ?
    C15 C14 H14B . . 109.9 ?
    C13 C14 H14B . . 109.9 ?
    H14A C14 H14B . . 108.3 ?
    C18 C15 C16 . . 118.8(2) ?
    C18 C15 C14 . . 125.0(2) ?
    C16 C15 C14 . . 116.1(2) ?
    O2 C16 N3 . . 119.3(2) ?
    O2 C16 C15 . . 124.6(2) ?
    N3 C16 C15 . . 116.0(2) ?
    N4 C17 N3 . . 122.7(2) ?
    N4 C17 C20 . . 118.0(2) ?
    N3 C17 C20 . . 119.3(2) ?
    C15 C18 N4 . . 122.0(2) ?
    C15 C18 C19 . . 123.0(2) ?
    N4 C18 C19 . . 115.0(2) ?
    C18 C19 H19A . . 109.5 ?
    C18 C19 H19B . . 109.5 ?
    H19A C19 H19B . . 109.5 ?
    C18 C19 H19C . . 109.5 ?
    H19A C19 H19C . . 109.5 ?
    H19B C19 H19C . . 109.5 ?
    O3' C20 C21' . . 124.6(12) ?
    O3' C20 O3 . . 89.1(9) ?
    C21' C20 O3 . . 79.1(9) ?
    O3' C20 C17 . . 116.7(9) ?
    C21' C20 C17 . . 118.3(8) ?
    O3 C20 C17 . . 108.9(3) ?
    O3' C20 C21 . . 115.4(9) ?
    O3 C20 C21 . . 114.9(3) ?
    C17 C20 C21 . . 110.2(3) ?
    C21' C20 H20 . . 128.1 ?
    O3 C20 H20 . . 108.0 ?
    C17 C20 H20 . . 107.9 ?
    C21 C20 H20 . . 106.6 ?
    O3' C20 H20' . . 105.5 ?
    C21' C20 H20' . . 67.8 ?
    C17 C20 H20' . . 102.8 ?
    C21 C20 H20' . . 104.4 ?
    H20 C20 H20' . . 124.4 ?
    C22 C21 C20 . . 109.3(3) ?
    C22 C21 H21A . . 109.8 ?
    C20 C21 H21A . . 109.8 ?
    C22 C21 H21B . . 109.8 ?
    C20 C21 H21B . . 109.8 ?
    H21A C21 H21B . . 108.3 ?
    C20 C21' C22 . . 118.7(13) ?
    C22 C21' H20' . . 128.7 ?
    C20 C21' H21C . . 107.6 ?
    C22 C21' H21C . . 107.6 ?
    H20' C21' H21C . . 123.3 ?
    C20 C21' H21D . . 107.6 ?
    C22 C21' H21D . . 107.6 ?
    H20' C21' H21D . . 65.3 ?
    H21C C21' H21D . . 107.1 ?
    C21 C22 C23 . . 110.3(3) ?
    C21' C22 C23 . . 121.7(7) ?
    C21 C22 H22A . . 109.6 ?
    C21' C22 H22A . . 125.3 ?
    C23 C22 H22A . . 109.6 ?
    C21 C22 H22B . . 109.6 ?
    C21' C22 H22B . . 72.8 ?
    C23 C22 H22B . . 109.6 ?
    H22A C22 H22B . . 108.1 ?
    C22 C23 N3 . . 113.4(3) ?
    C22 C23 H23A . . 108.9 ?
    N3 C23 H23A . . 108.9 ?
    C22 C23 H23B . . 108.9 ?
    N3 C23 H23B . . 108.9 ?
    H23A C23 H23B . . 107.7 ?
    C20 O3 H3 . . 109.5 ?
    H20' O3 H3 . . 140.8 ?
    C20 O3' H20 . . 49.0 ?
    C20 O3' H3' . . 110.7 ?
    H20 O3' H3' . . 63.4 ?
    O5' N5 O4' . . 120.8(15) ?
    O5' N5 O4 . . 108.4(14) ?
    O4' N5 O4 . . 130.7(12) ?
    O4' N5 O6 . . 106.5(11) ?
    O4 N5 O6 . . 120.5(8) ?
    O5' N5 O5 . . 127.9(14) ?
    O4 N5 O5 . . 121.8(9) ?
    O6 N5 O5 . . 117.1(7) ?
    O5' N5 O6' . . 122(2) ?
    O4' N5 O6' . . 114(2) ?
    O6 N5 O6' . . 139.3(18) ?
    O5 N5 O6' . . 103.5(19) ?
loop_
    _geom_torsion_atom_site_label_1
    _geom_torsion_atom_site_label_2
    _geom_torsion_atom_site_label_3
    _geom_torsion_atom_site_label_4
    _geom_torsion_site_symmetry_1
    _geom_torsion_site_symmetry_2
    _geom_torsion_site_symmetry_3
    _geom_torsion_site_symmetry_4
    _geom_torsion
    _geom_torsion_publ_flag
    C3 O1 N1 C1 . . . . 0.0(3) ?
    O1 N1 C1 C2 . . . . 0.7(3) ?
    O1 N1 C1 C10 . . . . -176.8(2) ?
    N1 C1 C2 C3 . . . . -1.2(3) ?
    C10 C1 C2 C3 . . . . 176.1(2) ?
    N1 C1 C2 C7 . . . . 178.0(3) ?
    C10 C1 C2 C7 . . . . -4.7(5) ?
    N1 O1 C3 C2 . . . . -0.8(3) ?
    N1 O1 C3 C4 . . . . 178.5(2) ?
    C7 C2 C3 O1 . . . . -178.2(2) ?
    C1 C2 C3 O1 . . . . 1.2(3) ?
    C7 C2 C3 C4 . . . . 2.5(4) ?
    C1 C2 C3 C4 . . . . -178.1(2) ?
    O1 C3 C4 C5 . . . . 179.9(2) ?
    C2 C3 C4 C5 . . . . -0.9(4) ?
    C3 C4 C5 F1 . . . . 177.3(2) ?
    C3 C4 C5 C6 . . . . -1.6(4) ?
    F1 C5 C6 C7 . . . . -176.4(2) ?
    C4 C5 C6 C7 . . . . 2.4(4) ?
    C5 C6 C7 C2 . . . . -0.7(4) ?
    C3 C2 C7 C6 . . . . -1.6(4) ?
    C1 C2 C7 C6 . . . . 179.3(3) ?
    C12 N2 C8 C9 . . . . -55.1(3) ?
    C13 N2 C8 C9 . . . . -178.4(2) ?
    N2 C8 C9 C10 . . . . 56.2(3) ?
    N1 C1 C10 C11 . . . . -17.7(3) ?
    C2 C1 C10 C11 . . . . 165.2(2) ?
    N1 C1 C10 C9 . . . . 104.7(3) ?
    C2 C1 C10 C9 . . . . -72.4(3) ?
    C8 C9 C10 C1 . . . . 180.0(2) ?
    C8 C9 C10 C11 . . . . -55.1(3) ?
    C1 C10 C11 C12 . . . . 179.3(2) ?
    C9 C10 C11 C12 . . . . 55.7(3) ?
    C8 N2 C12 C11 . . . . 55.1(3) ?
    C13 N2 C12 C11 . . . . 179.6(2) ?
    C10 C11 C12 N2 . . . . -56.7(3) ?
    C12 N2 C13 C14 . . . . 163.5(2) ?
    C8 N2 C13 C14 . . . . -72.8(3) ?
    N2 C13 C14 C15 . . . . 167.7(2) ?
    C13 C14 C15 C18 . . . . 89.9(3) ?
    C13 C14 C15 C16 . . . . -87.4(3) ?
    C17 N3 C16 O2 . . . . 179.7(2) ?
    C23 N3 C16 O2 . . . . -1.4(4) ?
    C17 N3 C16 C15 . . . . 0.0(3) ?
    C23 N3 C16 C15 . . . . 179.0(2) ?
    C18 C15 C16 O2 . . . . -176.2(3) ?
    C14 C15 C16 O2 . . . . 1.2(4) ?
    C18 C15 C16 N3 . . . . 3.4(4) ?
    C14 C15 C16 N3 . . . . -179.2(2) ?
    C18 N4 C17 N3 . . . . 2.0(4) ?
    C18 N4 C17 C20 . . . . -176.8(2) ?
    C16 N3 C17 N4 . . . . -2.8(4) ?
    C23 N3 C17 N4 . . . . 178.3(2) ?
    C16 N3 C17 C20 . . . . 176.0(2) ?
    C23 N3 C17 C20 . . . . -2.8(4) ?
    C16 C15 C18 N4 . . . . -4.4(4) ?
    C14 C15 C18 N4 . . . . 178.4(2) ?
    C16 C15 C18 C19 . . . . 176.1(2) ?
    C14 C15 C18 C19 . . . . -1.1(4) ?
    C17 N4 C18 C15 . . . . 1.7(4) ?
    C17 N4 C18 C19 . . . . -178.7(2) ?
    N4 C17 C20 O3' . . . . 25.3(10) ?
    N3 C17 C20 O3' . . . . -153.5(10) ?
    N4 C17 C20 C21' . . . . -161.0(11) ?
    N3 C17 C20 C21' . . . . 20.1(12) ?
    N4 C17 C20 O3 . . . . -73.5(3) ?
    N3 C17 C20 O3 . . . . 107.6(3) ?
    N4 C17 C20 C21 . . . . 159.6(3) ?
    N3 C17 C20 C21 . . . . -19.3(4) ?
    O3' C20 C21 C22 . . . . -171.6(10) ?
    C21' C20 C21 C22 . . . . -57.1(13) ?
    O3 C20 C21 C22 . . . . -70.0(4) ?
    C17 C20 C21 C22 . . . . 53.5(4) ?
    O3' C20 C21' C22 . . . . 148.9(15) ?
    O3 C20 C21' C22 . . . . -129.9(17) ?
    C17 C20 C21' C22 . . . . -24(2) ?
    C21 C20 C21' C22 . . . . 62.1(14) ?
    C20 C21 C22 C21' . . . . 49.6(12) ?
    C20 C21 C22 C23 . . . . -66.4(4) ?
    C20 C21' C22 C21 . . . . -69.2(16) ?
    C20 C21' C22 C23 . . . . 13(2) ?
    C21 C22 C23 N3 . . . . 43.2(4) ?
    C21' C22 C23 N3 . . . . 3.9(12) ?
    C17 N3 C23 C22 . . . . -8.4(4) ?
    C16 N3 C23 C22 . . . . 172.7(3) ?
loop_
    _geom_hbond_atom_site_label_D
    _geom_hbond_atom_site_label_H
    _geom_hbond_atom_site_label_A
    _geom_hbond_site_symmetry_A
    _geom_hbond_distance_DH
    _geom_hbond_distance_HA
    _geom_hbond_distance_DA
    _geom_hbond_angle_DHA
    N2 H2 O4' . 0.91 1.94 2.823(18) 164
    N2 H2 O5 . 0.91 2.15 3.028(12) 161
    N2 H2 O6 . 0.91 2.23 2.999(9) 142
    N2 H2 N5 . 0.91 2.56 3.465(3) 170
    N2 H2 O5' . 0.91 2.58 3.36(3) 144
    O3' H3' N1 2_646 0.82 2.30 3.117(18) 169
    O3 H3 O5 2_646 0.82 2.11 2.915(12) 168
    O3 H3 O4' 2_646 0.82 2.27 3.064(19) 163
    O3 H3 O6' 2_646 0.82 2.30 2.93(4) 134
    O3 H3 O4 2_646 0.82 2.60 3.187(16) 130
    O3 H3 N5 2_646 0.82 2.67 3.423(4) 153
data_New_Global_Publ_Block
_journal_date_recd_electronic     2012-07-09
_journal_date_accepted     2012-09-07
_journal_name_full     'Acta Crystallographica, Section E'
_journal_year     2012
_journal_volume     68
_journal_issue     10
_journal_page_first     o2932
_journal_page_last     o2932
_journal_paper_category     QO
_journal_paper_doi     10.1107/S160053681203841X
_journal_coeditor_code     HB6895
_publ_contact_author_name     'Jingshui* Ge'
_publ_contact_author_address
;
Ordered Matter Science Research Center, College of Chemistry and Chemical
Engineering, Southeast UniVersity,
Nanjing 211189, P. R. China
;
_publ_contact_author_email     jingshui03@163.com
_publ_contact_author_fax     '86-25-52090614'
_publ_contact_author_phone     '86-25-52090614'
_publ_section_title
;
Paliperidonium nitrate
;
_publ_section_title_footnote     .
loop_
    _publ_author_name
    _publ_author_footnote
    _publ_author_address
    'Jingshui Ge' .
;
School of Pharmacy, Tongji Medical College,
Huazhong University of Science and Technology, Wuhan,
People's Republic of China
;
    'Yang-Hui Luo' .
;
College of Chemistry and Chemical Engineering, Southeast University,
Nanjing 210096, People's Republic of China
;
_publ_section_synopsis     .
