# Supplementary material for: Paliperidonium nitrate
Source: Acta Crystallogr Sect E Struct Rep Online. 2012 Sep 15;68(Pt 10):o2932. doi: 10.1107/S160053681203841X (PMC3470306; doi:10.1107/S160053681203841X)
Supplement: Supplementary file 2 [file e-68-o2932-Isup2.hkl]

# 
# h,k,l, Fc-squared, Fo-squared, sigma(Fo-squared) and status flag 
# 
data_I
_shelx_title ' I         P 21/c       R = 0.06' 
_shelx_refln_list_code          4 
_shelx_F_calc_maximum      399.96 
_exptl_crystal_F_000      1036.00 
_reflns_d_resolution_high  0.7700 
 
loop_ 
 _symmetry_equiv_pos_as_xyz 
 'x, y, z' 
 '-x, y+1/2, -z+1/2' 
 '-x, -y, -z' 
 'x, -y-1/2, z-1/2' 
 
_cell_length_a     8.3642 
_cell_length_b    22.0320 
_cell_length_c    12.4485 
_cell_angle_alpha  90.000 
_cell_angle_beta   92.311 
_cell_angle_gamma  90.000 
 
_shelx_F_squared_multiplier     1.000 
 
loop_ 
 _refln_index_h 
 _refln_index_k 
 _refln_index_l 
 _refln_F_squared_calc 
 _refln_F_squared_meas 
 _refln_F_squared_sigma 
 _refln_observed_status 
   2   0   0    49090.54    48056.64    389.18 o 
   3   0   0     1979.69     1794.23     41.15 o 
   4   0   0      165.92      181.28      7.92 o 
   5   0   0       84.96      110.67     10.26 o 
   6   0   0      743.32      754.09     24.44 o 
   7   0   0      162.79      174.62     13.46 o 
   8   0   0     1485.93     1402.56     71.93 o 
   9   0   0       34.81       47.37     16.37 o 
  10   0   0       10.21       12.12     13.80 o 
   2   1   0    11621.48    11352.20    224.09 o 
   3   1   0     1497.91     1434.79     62.19 o 
   4   1   0       51.88       47.61      3.57 o 
   5   1   0      794.29      731.44     15.57 o 
   6   1   0      155.26      187.33     14.69 o 
   7   1   0        3.25        3.34      3.64 o 
   8   1   0       15.49       21.79      9.72 o 
   9   1   0       22.36       33.60     12.39 o 
  10   1   0        2.98        7.98      9.82 o 
   1   2   0     1453.93     1391.07     10.28 o 
   2   2   0     6272.55     6167.04     62.60 o 
   3   2   0     2950.06     2706.00     32.84 o 
   4   2   0      191.29      219.25      6.97 o 
   5   2   0      517.49      454.60     11.28 o 
   6   2   0        2.15        8.13      3.81 o 
   7   2   0       52.75       53.13      6.02 o 
   8   2   0       14.71       30.67     10.01 o 
   9   2   0       42.68       41.91     12.27 o 
  10   2   0       16.48        0.02     10.77 o 
   1   3   0      262.83      375.41      3.72 o 
   2   3   0     3659.42     3690.54     33.89 o 
   3   3   0      123.81       86.64      5.64 o 
   4   3   0      102.50      147.27      5.23 o 
   5   3   0        0.13        1.36      2.97 o 
   6   3   0       80.68       73.09      5.45 o 
   7   3   0       44.14       46.30      7.87 o 
   8   3   0       26.76       26.85      9.72 o 
   9   3   0        2.63       -1.37      7.69 o 
  10   3   0        0.65       25.58     18.61 o 
   0   4   0     6416.14     5913.05     77.36 o 
   1   4   0      123.14      122.08      3.57 o 
   2   4   0      103.14      105.92      3.96 o 
   3   4   0      231.17      232.22      5.43 o 
   4   4   0        9.63       13.81      2.39 o 
   5   4   0      148.70      124.44      7.68 o 
   6   4   0       60.07       70.09      8.07 o 
   7   4   0        9.46       12.40      6.64 o 
   8   4   0        6.93        8.24      6.35 o 
   9   4   0       10.14       25.31     11.67 o 
  10   4   0        1.03       -1.38      8.00 o 
   1   5   0     4061.56     4063.54     36.64 o 
   2   5   0      652.22      635.49      9.29 o 
   3   5   0      735.15      675.32     17.67 o 
   4   5   0        1.92        1.96      2.33 o 
   5   5   0       33.80       47.36      3.94 o 
   6   5   0       47.25       43.50      5.00 o 
   7   5   0        5.34        5.77      5.40 o 
   8   5   0      140.02      117.92     11.80 o 
   9   5   0        2.64        4.95      8.36 o 
  10   5   0        6.03       30.77     14.02 o 
   0   6   0        0.15        0.00      2.26 o 
   1   6   0       48.65       45.42      3.18 o 
   2   6   0     3392.18     3231.34     36.39 o 
   3   6   0      180.58      237.76      7.64 o 
   4   6   0      129.26      151.34      8.49 o 
   5   6   0      178.55      165.79      7.00 o 
   6   6   0      169.83      151.26      8.17 o 
   7   6   0       21.00       16.42      7.58 o 
   8   6   0       29.82       30.68      8.84 o 
   9   6   0        2.56       17.54     17.84 o 
  10   6   0       53.49       38.03     16.19 o 
   1   7   0     2437.46     2422.51     31.16 o 
   2   7   0     2040.46     2014.05     25.46 o 
   3   7   0      363.23      338.84      8.04 o 
   4   7   0      255.47      265.89      7.84 o 
   5   7   0       49.81       57.72      4.50 o 
   6   7   0      124.19      112.13      6.63 o 
   7   7   0       65.13       92.60      9.78 o 
   8   7   0       37.68       54.05     10.68 o 
   9   7   0       15.72       17.67     10.82 o 
  10   7   0       10.00        4.26     13.56 o 
   0   8   0     1109.55     1157.45     27.89 o 
   1   8   0      312.51      382.08      8.84 o 
   2   8   0       84.49       62.10      5.32 o 
   3   8   0        0.03       19.19      3.16 o 
   4   8   0     3695.85     3718.93     59.87 o 
   5   8   0       46.47       45.68      5.88 o 
   6   8   0       25.81       26.87      4.19 o 
   7   8   0        0.11        4.57      5.72 o 
   8   8   0       39.31       52.68     10.08 o 
   9   8   0        1.97        7.68      9.30 o 
  10   8   0       12.14       25.74     15.84 o 
   1   9   0     1332.53     1295.50     21.82 o 
   2   9   0       56.06       49.47      7.37 o 
   3   9   0       23.47       16.67      2.89 o 
   4   9   0      181.14      156.69      7.20 o 
   5   9   0       60.70       58.97      5.77 o 
   6   9   0      184.18      219.68     37.67 o 
   7   9   0       21.05       34.14      7.61 o 
   8   9   0        5.28       12.42      7.73 o 
   9   9   0        1.33       -5.26     12.07 o 
  10   9   0        0.77        4.47     13.61 o 
   0  10   0     2046.85     2190.81     54.73 o 
   1  10   0      394.94      408.94     13.88 o 
   2  10   0      317.29      344.17      9.18 o 
   3  10   0      108.23      117.96      8.21 o 
   4  10   0       67.86       65.03      6.76 o 
   5  10   0       27.51       50.09      7.23 o 
   6  10   0      104.64       94.23      8.11 o 
   7  10   0       35.72       41.22     10.13 o 
   8  10   0       21.75       23.21     10.16 o 
   9  10   0        0.06       -8.02     12.86 o 
  10  10   0       12.15        8.86     15.03 o 
   1  11   0     1512.03     1596.26     25.58 o 
   2  11   0        8.07       23.15      6.04 o 
   3  11   0      392.96      431.97     11.76 o 
   4  11   0       53.86       47.72      5.38 o 
   5  11   0       34.43       37.61      7.94 o 
   6  11   0        0.81       -3.92      3.92 o 
   7  11   0       19.50       18.74      7.57 o 
   8  11   0      127.83      147.95     14.50 o 
   9  11   0        4.43        6.28     12.21 o 
  10  11   0       29.03       38.73     30.23 o 
   0  12   0     2864.16     2956.52     61.29 o 
   1  12   0      469.22      451.54     11.73 o 
   2  12   0      275.84      222.46      7.78 o 
   3  12   0        3.43       29.40      4.53 o 
   4  12   0      107.07       94.84      6.83 o 
   5  12   0       60.59       64.54      6.62 o 
   6  12   0        0.02       10.37      6.14 o 
   7  12   0        6.43        5.54      6.15 o 
   8  12   0       87.49       83.34     18.08 o 
   9  12   0        0.00        0.31      9.35 o 
   1  13   0       62.28       58.56      5.39 o 
   2  13   0       13.12       30.36      4.22 o 
   3  13   0       80.00       76.14      5.87 o 
   4  13   0      104.12      133.02      8.55 o 
   5  13   0      166.63      176.79      9.58 o 
   6  13   0       62.47       64.89      9.11 o 
   7  13   0        1.25       -1.73      5.82 o 
   8  13   0        5.80        3.88      8.99 o 
   9  13   0        0.01       -5.08     12.36 o 
   0  14   0       33.10       44.80      7.10 o 
   1  14   0       20.21       17.50      4.16 o 
   2  14   0        0.77       12.18      5.46 o 
   3  14   0      127.99      122.51      7.92 o 
   4  14   0       87.36       64.05      6.85 o 
   5  14   0       45.05       60.68      6.98 o 
   6  14   0       29.47       35.04     10.34 o 
   7  14   0       19.51       25.89     11.30 o 
   8  14   0       39.01       31.63     12.24 o 
   9  14   0       10.15       39.80     21.19 o 
   1  15   0      751.20      807.99     19.72 o 
   2  15   0       32.64       40.73      6.26 o 
   3  15   0        1.04        3.83      3.96 o 
   4  15   0        7.72       18.62      5.95 o 
   5  15   0        5.47        2.54      5.18 o 
   6  15   0      122.37       98.56     10.89 o 
   7  15   0        3.29       14.19      9.90 o 
   8  15   0       31.09       28.42     15.12 o 
   9  15   0        2.91       12.43     13.53 o 
   0  16   0     2323.06     2381.86     64.45 o 
   1  16   0       71.21       85.03      7.12 o 
   2  16   0      318.10      329.99     14.66 o 
   3  16   0       51.76       80.41      8.88 o 
   4  16   0      361.89      340.50     13.88 o 
   5  16   0       33.85       55.59      7.41 o 
   6  16   0      103.28      105.78     15.06 o 
   7  16   0        4.40        6.90      8.89 o 
   8  16   0      143.57      138.85     22.76 o 
   1  17   0        2.45        5.79      4.36 o 
   2  17   0      933.19      906.66     26.77 o 
   3  17   0      154.10      160.31     10.09 o 
   4  17   0        0.26       -5.17      5.17 o 
   5  17   0      300.61      320.70     18.16 o 
   6  17   0      104.08      113.22     17.14 o 
   7  17   0       79.13       93.16     17.70 o 
   8  17   0       10.08        9.43     11.29 o 
   0  18   0      125.85      137.27     14.68 o 
   1  18   0        7.80       25.96      8.74 o 
   2  18   0      179.36      173.76     13.42 o 
   3  18   0      307.70      295.27     17.14 o 
   4  18   0       34.87       20.34      6.77 o 
   5  18   0       12.03       10.17      6.92 o 
   6  18   0      140.03      136.23     17.13 o 
   7  18   0        0.13        3.97      9.62 o 
   8  18   0       25.75       20.21     13.61 o 
   1  19   0      129.29      135.31     10.45 o 
   2  19   0      118.59       97.82     11.28 o 
   3  19   0       15.15       16.51      6.25 o 
   4  19   0      954.19      927.93     35.58 o 
   5  19   0       48.46       45.18     10.95 o 
   6  19   0        3.05        4.40     11.04 o 
   7  19   0        4.18        4.53     10.04 o 
   8  19   0       26.36       24.47     17.16 o 
   0  20   0     2460.07     2379.41     77.94 o 
   1  20   0      239.13      239.98     14.11 o 
   2  20   0       51.61       51.58      9.31 o 
   3  20   0      414.36      392.95     18.07 o 
   4  20   0       19.83       19.35      9.03 o 
   5  20   0      121.55      113.16     14.19 o 
   6  20   0        6.34        9.87      9.57 o 
   7  20   0       44.94       76.24     22.16 o 
   1  21   0      180.46      235.33     14.63 o 
   2  21   0       48.53       51.50     10.32 o 
   3  21   0        0.70       -6.83      6.83 o 
   4  21   0       28.71       36.86     10.73 o 
   5  21   0        7.89        4.71      7.22 o 
   6  21   0       14.42       10.25     10.81 o 
   7  21   0        0.47       -7.47     13.31 o 
   0  22   0        0.57       -5.39      8.10 o 
   1  22   0        0.97        6.60      6.10 o 
   2  22   0        0.88        1.02      6.77 o 
   3  22   0      136.84      157.58     14.89 o 
   4  22   0        7.68       14.97      8.69 o 
   5  22   0        7.30        2.63      8.17 o 
   6  22   0        3.96       14.78     13.90 o 
   1  23   0       16.91       19.07      7.71 o 
   2  23   0        2.21        3.89      5.38 o 
   3  23   0        0.02        8.24      9.07 o 
   4  23   0       18.96       21.54     10.17 o 
   5  23   0        0.20       16.67     14.04 o 
   6  23   0        2.16        0.11     11.20 o 
   0  24   0       22.16       12.43     11.04 o 
   1  24   0       12.06       18.29      8.04 o 
   2  24   0        7.28        7.45      8.41 o 
   3  24   0        1.38        2.44      7.75 o 
   4  24   0       12.70       20.26     11.42 o 
   5  24   0        0.09        6.97     12.15 o 
   1  25   0        3.11       11.79      9.47 o 
   2  25   0        7.46        9.01      8.94 o 
   3  25   0        1.41       22.33     12.29 o 
   4  25   0        6.97       15.68     13.72 o 
   5  25   0        1.66       18.06     23.51 o 
   0  26   0      135.10      180.73     30.94 o 
   1  26   0        5.75       19.37     14.29 o 
   2  26   0       94.87      106.66     20.90 o 
   3  26   0        0.00        9.25     14.32 o 
   4  26   0        4.40       41.47     27.12 o 
   1  27   0       97.78       79.45     43.81 o 
   2  27   0       23.14        5.30     12.65 o 
   3  27   0        7.10       12.42     15.12 o 
   0  28   0        1.10       11.72     30.90 o 
   1  28   0        3.50        6.63     18.17 o 
   2  28   0       41.76       44.24     26.34 o 
 -10   1   1       98.55      149.78     20.71 o 
  -9   1   1       51.86       53.92     13.87 o 
  -8   1   1       23.57       26.55     10.36 o 
  -7   1   1       27.46       53.70     10.72 o 
  -6   1   1      311.19      288.52     10.01 o 
  -5   1   1      112.23      117.86      5.17 o 
  -4   1   1      988.44      963.77     14.59 o 
  -3   1   1     1364.38     1449.09     16.32 o 
  -2   1   1    11867.60    10942.38     54.07 o 
  -1   1   1      421.96      357.26      4.17 o 
   1   1   1     1120.27      896.85      7.33 o 
   2   1   1    20201.29    19588.69    152.27 o 
   3   1   1      701.11      563.96      9.54 o 
   4   1   1       60.94       63.90      4.12 o 
   5   1   1      536.60      470.64     13.59 o 
   6   1   1      849.36      827.95     20.57 o 
   7   1   1      217.17      199.89     10.69 o 
   8   1   1      127.32      130.82     13.19 o 
   9   1   1       53.82       79.64     14.16 o 
  10   1   1       51.27       30.12     12.58 o 
 -10   2   1       23.67       32.13     16.04 o 
  -9   2   1       42.39       36.99     12.10 o 
  -8   2   1      199.39      214.86     18.61 o 
  -7   2   1       97.61       87.51      9.26 o 
  -6   2   1      162.92      145.72      6.74 o 
  -5   2   1      699.96      630.30     19.54 o 
  -4   2   1      192.52      256.30     12.40 o 
  -3   2   1      809.86      902.41     11.06 o 
  -2   2   1     9914.54     9390.18     49.30 o 
  -1   2   1     1430.45     1330.97     14.61 o 
   1   2   1       71.37       24.91      1.22 o 
   2   2   1    32195.77    32056.45    247.07 o 
   3   2   1      876.66      801.15     12.35 o 
   4   2   1       90.25      104.17      4.87 o 
   5   2   1       24.95       34.83      4.64 o 
   6   2   1      230.85      210.91      9.86 o 
   7   2   1        0.74        7.24      4.71 o 
   8   2   1      138.46      121.96     12.53 o 
   9   2   1        4.26       -0.90      7.29 o 
  10   2   1      207.66      175.17     23.12 o 
 -10   3   1        0.03       13.83     12.17 o 
  -9   3   1       46.46       67.50     14.66 o 
  -8   3   1        0.42        1.57      6.78 o 
  -7   3   1      337.64      343.39     16.08 o 
  -6   3   1      138.80      124.42     11.59 o 
  -5   3   1      350.48      395.73     17.91 o 
  -4   3   1      336.92      311.60      6.98 o 
  -3   3   1      123.41      141.33      5.50 o 
  -2   3   1      291.74      326.25      6.70 o 
  -1   3   1       14.64       30.55      2.23 o 
   0   3   1     4453.38     4116.61     37.96 o 
   1   3   1      407.58      546.94     20.25 o 
   2   3   1     5493.94     5079.79     46.27 o 
   3   3   1     1084.47     1037.23     15.08 o 
   4   3   1       36.91       31.03      3.47 o 
   5   3   1        8.28        7.05      3.31 o 
   6   3   1       15.71       11.57      5.14 o 
   7   3   1        0.53        7.05      4.27 o 
   8   3   1        8.33       15.06      7.66 o 
   9   3   1      112.06      132.15     17.36 o 
  10   3   1        1.71       15.42     11.63 o 
 -10   4   1       60.91       37.36     15.78 o 
  -9   4   1        0.20       -4.20      8.09 o 
  -8   4   1       73.53       75.80     12.70 o 
  -7   4   1       26.89       33.29      7.49 o 
  -6   4   1      128.56      134.06      9.40 o 
  -5   4   1      475.63      423.16     13.52 o 
  -4   4   1      349.78      360.41      6.98 o 
  -3   4   1     3088.33     2947.14     30.83 o 
  -2   4   1       75.54       65.03      2.23 o 
  -1   4   1      409.74      275.55      4.10 o 
   0   4   1       15.86       29.63      1.41 o 
   1   4   1     2187.04     1854.47     15.06 o 
   2   4   1      135.79      173.96      4.13 o 
   3   4   1       54.20       76.68      3.79 o 
   4   4   1       15.51        6.59      2.78 o 
   5   4   1      245.47      218.96      8.18 o 
   6   4   1        0.00        2.60      3.49 o 
   7   4   1       52.06       54.46      7.94 o 
   8   4   1        1.35        7.77      6.25 o 
   9   4   1       27.75       17.77      9.76 o 
  10   4   1        1.05       20.71     16.43 o 
 -10   5   1        0.03       -1.26      8.29 o 
  -9   5   1        0.53        4.69      8.02 o 
  -8   5   1       62.43       73.42     10.70 o 
  -7   5   1        9.28       11.21      5.83 o 
  -6   5   1       29.30       12.82      8.63 o 
  -5   5   1       46.60       48.28      5.27 o 
  -4   5   1      388.16      370.57      7.71 o 
  -3   5   1     1143.87     1106.26     15.19 o 
  -2   5   1       56.37       58.47      2.78 o 
  -1   5   1      739.83      729.11      9.97 o 
   0   5   1     7068.91     6992.76     48.94 o 
   1   5   1       22.77       27.67      1.80 o 
   2   5   1     4858.11     4542.54     54.14 o 
   3   5   1        4.12        2.26      2.94 o 
   4   5   1        4.77        5.55      2.69 o 
   5   5   1      525.16      572.24     16.61 o 
   6   5   1       19.51       17.92      8.15 o 
   7   5   1      144.36      164.68      9.36 o 
   8   5   1        1.78        3.01      6.10 o 
   9   5   1        5.29       10.70     12.47 o 
  10   5   1       31.43       42.24     16.17 o 
 -10   6   1        3.21       12.24     11.76 o 
  -9   6   1       21.21       11.48      9.67 o 
  -8   6   1        5.72       13.07      6.92 o 
  -7   6   1       14.47       12.94      6.35 o 
  -6   6   1      162.58      164.67     10.99 o 
  -5   6   1      351.28      336.42     16.17 o 
  -4   6   1       38.66       39.28      2.72 o 
  -3   6   1      480.38      434.76      8.99 o 
  -2   6   1      683.31      650.62     10.28 o 
  -1   6   1      240.39      303.70      5.72 o 
   0   6   1        3.87       13.20      2.94 o 
   1   6   1      165.63      213.33      4.48 o 
   2   6   1       28.03       32.51      2.22 o 
   3   6   1      115.59      124.05      5.24 o 
   4   6   1      885.18      936.45     17.48 o 
   5   6   1       88.16       79.16      6.83 o 
   6   6   1      115.58       99.44      6.94 o 
   7   6   1      132.56      146.06     11.61 o 
   8   6   1       14.18       11.48      7.32 o 
   9   6   1        2.07        8.32     12.46 o 
  10   6   1        3.75       -0.55     10.23 o 
 -10   7   1       52.15       74.75     22.54 o 
  -9   7   1        4.95        2.72      7.58 o 
  -8   7   1       60.36       54.13     20.05 o 
  -7   7   1       15.10       24.59      7.58 o 
  -6   7   1      551.03      598.71     20.79 o 
  -5   7   1       46.82       45.88      3.58 o 
  -4   7   1      525.26      524.17     11.78 o 
  -3   7   1       16.72       23.07      2.83 o 
  -2   7   1     1727.19     1634.15     21.96 o 
  -1   7   1       19.40       22.76      2.30 o 
   0   7   1      723.81      682.95     10.96 o 
   1   7   1      167.17      166.95      4.13 o 
   2   7   1      410.04      429.45      8.40 o 
   3   7   1      656.32      637.29     15.00 o 
   4   7   1        7.76        6.38      2.83 o 
   5   7   1       54.82       78.40      5.88 o 
   6   7   1      363.01      352.93     12.15 o 
   7   7   1        0.11       -5.41      5.41 o 
   8   7   1       28.16       37.50     10.01 o 
   9   7   1        1.81       -3.10      7.90 o 
  10   7   1        1.35       -2.59     12.07 o 
 -10   8   1       13.75        8.99     13.32 o 
  -9   8   1        2.33       13.97     10.53 o 
  -8   8   1        4.20        6.88      6.67 o 
  -7   8   1        8.06        7.32      6.44 o 
  -6   8   1       21.41       36.21      6.60 o 
  -5   8   1      122.64      133.88     15.33 o 
  -4   8   1        2.05        3.16      2.54 o 
  -3   8   1       97.42      110.60      5.07 o 
  -2   8   1      129.04      120.32      4.56 o 
  -1   8   1      471.55      472.00      8.55 o 
   0   8   1     3319.15     3439.99     43.31 o 
   1   8   1     1538.85     1722.61     21.48 o 
   2   8   1      716.01      695.65     12.68 o 
   3   8   1      103.87       97.78      4.55 o 
   4   8   1      214.52      211.24     11.53 o 
   5   8   1        0.65        3.29      3.48 o 
   6   8   1       37.52       30.80      5.49 o 
   7   8   1       75.72       86.56     10.43 o 
   8   8   1       73.72       73.52     10.74 o 
   9   8   1        2.01       -0.36      8.61 o 
  10   8   1        0.67       10.79     13.60 o 
 -10   9   1       47.52       57.75     25.07 o 
  -9   9   1        1.58       -0.08      7.49 o 
  -8   9   1        3.13        7.50      6.93 o 
  -7   9   1        8.24        7.35      6.42 o 
  -6   9   1       67.09      120.85     25.49 o 
  -5   9   1      183.95      170.32      7.18 o 
  -4   9   1      792.13      779.99     16.62 o 
  -3   9   1      129.87      138.76      6.13 o 
  -2   9   1      890.65     1021.89     17.35 o 
  -1   9   1       69.67       75.94      3.85 o 
   0   9   1       43.03       34.12      6.93 o 
   1   9   1      378.07      420.13      9.77 o 
   2   9   1        6.16       10.14      3.66 o 
   3   9   1       57.84       55.28      6.49 o 
   4   9   1      349.18      416.96     11.18 o 
   5   9   1       33.48       54.96      7.00 o 
   6   9   1      768.27      734.04     20.06 o 
   7   9   1       16.29       14.80      6.43 o 
   8   9   1       20.40       11.47      7.38 o 
   9   9   1        1.01        6.13      9.85 o 
  10   9   1        1.57       11.46     16.64 o 
 -10  10   1       14.94       -1.51     11.47 o 
  -9  10   1       45.04       29.93     14.48 o 
  -8  10   1       52.84       53.45     16.53 o 
  -7  10   1        0.40        5.24      6.84 o 
  -6  10   1      271.04      256.22     14.40 o 
  -5  10   1      176.02      165.24      7.48 o 
  -4  10   1     2491.65     2665.16     43.39 o 
  -3  10   1     1213.00     1124.52     21.09 o 
  -2  10   1     1042.73     1063.54     19.32 o 
  -1  10   1      135.98      117.22      5.50 o 
   0  10   1       46.58       73.66      4.13 o 
   1  10   1      190.47      207.96      6.86 o 
   2  10   1        3.53        1.25      3.34 o 
   3  10   1      153.59      144.52      5.88 o 
   4  10   1      191.33      208.95      9.31 o 
   5  10   1      443.81      440.71     13.99 o 
   6  10   1     1072.33     1097.80     31.86 o 
   7  10   1        5.99        4.98      6.91 o 
   8  10   1      153.34      125.49     17.26 o 
   9  10   1       29.94       29.56     14.84 o 
  10  10   1        7.32       42.90     18.32 o 
 -10  11   1       44.47       42.16     22.24 o 
  -9  11   1       70.20       75.79     22.82 o 
  -8  11   1      275.58      279.20     19.37 o 
  -7  11   1       80.75       73.28      9.89 o 
  -6  11   1        0.87       24.38     17.36 o 
  -5  11   1      320.68      321.12     11.04 o 
  -4  11   1      290.41      316.96     14.33 o 
  -3  11   1      131.56      164.57     13.90 o 
  -2  11   1     8238.83     8970.53    115.18 o 
  -1  11   1     1726.55     1990.52     31.41 o 
   0  11   1      375.64      478.89     10.93 o 
   1  11   1      535.36      662.04     13.24 o 
   2  11   1       14.25        8.28      4.06 o 
   3  11   1      566.11      488.93     12.87 o 
   4  11   1     1930.17     2085.75     36.58 o 
   5  11   1        1.31       17.74     10.11 o 
   6  11   1       31.49       39.12      5.75 o 
   7  11   1        1.38        8.21      6.08 o 
   8  11   1        2.11        7.92      9.23 o 
   9  11   1       17.42        9.68     10.50 o 
  -9  12   1       11.33        5.58     12.23 o 
  -8  12   1       64.60       77.79     16.09 o 
  -7  12   1       16.14       30.26     17.09 o 
  -6  12   1        0.00        3.40      5.95 o 
  -5  12   1      111.75       93.87      8.42 o 
  -4  12   1       74.09       71.66      6.01 o 
  -3  12   1       11.56       22.32      4.67 o 
  -2  12   1     1843.70     1929.24     33.68 o 
  -1  12   1     1897.81     1873.07     31.23 o 
   0  12   1       52.97       56.82      6.41 o 
   1  12   1      208.12      217.26      7.65 o 
   2  12   1      312.57      374.46     11.35 o 
   3  12   1      383.74      393.25     11.26 o 
   4  12   1      233.07      244.11     11.45 o 
   5  12   1        0.03       -0.49      3.42 o 
   6  12   1       68.93       79.93      9.77 o 
   7  12   1        0.09        4.26      7.56 o 
   8  12   1       12.89        3.93      9.11 o 
   9  12   1       13.61       13.23     11.17 o 
  -9  13   1      141.57      142.25     25.90 o 
  -8  13   1       13.70       18.13     11.21 o 
  -7  13   1        0.04       -0.41      6.01 o 
  -6  13   1       18.53        9.31      6.63 o 
  -5  13   1       70.64       86.52      7.17 o 
  -4  13   1        3.35        4.57      3.97 o 
  -3  13   1       51.85       54.02      5.52 o 
  -2  13   1      492.70      536.92     14.27 o 
  -1  13   1        0.77        1.35      3.76 o 
   0  13   1       43.50       69.92      5.21 o 
   1  13   1      224.23      211.64      8.30 o 
   2  13   1      324.40      343.05     11.69 o 
   3  13   1      249.74      226.47      8.88 o 
   4  13   1        1.99        3.03      3.50 o 
   5  13   1       74.08       95.35      7.55 o 
   6  13   1        6.36        0.41      4.02 o 
   7  13   1        0.00        6.30      7.97 o 
   8  13   1        5.11        7.38      9.83 o 
   9  13   1       11.92       15.11     11.98 o 
  -9  14   1        6.67       27.12     16.67 o 
  -8  14   1       72.21      103.35     17.45 o 
  -7  14   1       97.26      110.58     13.78 o 
  -6  14   1        3.96        6.31      5.50 o 
  -5  14   1        0.93        7.22      8.07 o 
  -4  14   1       85.45       82.95      9.43 o 
  -3  14   1      304.91      307.54     11.68 o 
  -2  14   1      203.06      181.84      9.09 o 
  -1  14   1       93.61      108.47     12.01 o 
   0  14   1       38.99       41.99      4.90 o 
   1  14   1      806.59      909.89     20.52 o 
   2  14   1      219.97      211.88      9.33 o 
   3  14   1       57.02       61.87      5.99 o 
   4  14   1       96.52       95.76      6.62 o 
   5  14   1       35.29       26.11      5.43 o 
   6  14   1        6.68        5.71      6.30 o 
   7  14   1        1.45       -2.35      7.61 o 
   8  14   1        2.68        8.13     10.47 o 
   9  14   1       30.86       18.69     14.06 o 
  -9  15   1        5.95       23.66     16.96 o 
  -8  15   1        9.46        3.36      8.98 o 
  -7  15   1      102.60       96.16     12.50 o 
  -6  15   1       20.16       31.33     10.07 o 
  -5  15   1      153.11      153.84     11.53 o 
  -4  15   1       70.17       70.98      7.40 o 
  -3  15   1       67.66       81.92      6.84 o 
  -2  15   1      774.96      834.43     21.62 o 
  -1  15   1       81.42       81.13      6.82 o 
   0  15   1        0.51        3.91      3.89 o 
   1  15   1      522.71      527.20     15.28 o 
   2  15   1       93.85       78.94      8.17 o 
   3  15   1      176.68      191.03     11.75 o 
   4  15   1      315.14      280.21     11.19 o 
   5  15   1       74.39       87.65      9.89 o 
   6  15   1        3.36        6.14      6.55 o 
   7  15   1       46.05       55.86     18.92 o 
   8  15   1        0.27        8.71     10.64 o 
   9  15   1        6.19       10.56     14.66 o 
  -9  16   1       16.58       10.32     16.53 o 
  -8  16   1       10.70       10.00     11.13 o 
  -7  16   1        3.73       11.12      9.77 o 
  -6  16   1        0.00       17.56     11.99 o 
  -5  16   1        0.17       -3.39      5.56 o 
  -4  16   1       39.87       43.35      6.00 o 
  -3  16   1      360.50      334.69     13.26 o 
  -2  16   1       30.57       40.95      6.54 o 
  -1  16   1      185.09      175.57      8.92 o 
   0  16   1       93.89      116.44      8.77 o 
   1  16   1      235.85      236.38     13.87 o 
   2  16   1      185.95      192.21     20.63 o 
   3  16   1       57.71       58.10      6.78 o 
   4  16   1       37.67       29.96      5.81 o 
   5  16   1       38.63       45.48      8.99 o 
   6  16   1       97.09      101.60     12.06 o 
   7  16   1       11.98       14.10     10.79 o 
   8  16   1       16.70       47.90     19.67 o 
  -8  17   1       30.59       24.84     13.66 o 
  -7  17   1        1.03       -5.87      9.43 o 
  -6  17   1      185.36      181.38     20.76 o 
  -5  17   1        3.14       -5.71      5.71 o 
  -4  17   1        5.13       10.99      6.40 o 
  -3  17   1       58.83       79.03      8.37 o 
  -2  17   1      183.83      191.28     11.13 o 
  -1  17   1       48.14       47.23      6.86 o 
   0  17   1      913.97      931.78     25.56 o 
   1  17   1       23.54       28.46      7.22 o 
   2  17   1     2029.88     1966.39     47.03 o 
   3  17   1        3.71        3.34      3.86 o 
   4  17   1       11.22        5.56      6.77 o 
   5  17   1       19.17       22.89     10.17 o 
   6  17   1      154.37      141.22     17.00 o 
   7  17   1        2.00        8.93     10.30 o 
   8  17   1        4.37        5.35     10.07 o 
  -8  18   1        2.38       -6.70     11.53 o 
  -7  18   1        7.35       10.66     11.19 o 
  -6  18   1      409.92      414.24     27.32 o 
  -5  18   1       75.07       94.90     11.12 o 
  -4  18   1      208.68      191.63     14.67 o 
  -3  18   1      146.45      151.95     10.49 o 
  -2  18   1        9.26       13.34      5.49 o 
  -1  18   1      460.02      487.93     17.24 o 
   0  18   1      897.21      878.25     24.91 o 
   1  18   1      190.82      219.14     13.12 o 
   2  18   1     3146.61     3087.19     70.62 o 
   3  18   1      111.82      110.07      9.84 o 
   4  18   1      344.90      374.47     20.49 o 
   5  18   1      104.11      106.92     13.44 o 
   6  18   1        5.35       22.90     13.22 o 
   7  18   1       13.80       30.48     12.64 o 
   8  18   1       13.26        4.55     12.95 o 
  -8  19   1       10.34        2.58     10.06 o 
  -7  19   1       11.42        2.34      9.59 o 
  -6  19   1       19.75       14.95     10.47 o 
  -5  19   1        1.70        3.97      8.17 o 
  -4  19   1      188.92      179.82     14.87 o 
  -3  19   1       19.24       20.71      6.31 o 
  -2  19   1      218.46      188.00     12.35 o 
  -1  19   1        6.82       14.19      6.05 o 
   0  19   1      420.71      460.74     18.39 o 
   1  19   1        0.39        8.13      6.28 o 
   2  19   1      969.06      975.93     33.14 o 
   3  19   1       44.60       65.99      8.35 o 
   4  19   1        8.33        8.12      7.44 o 
   5  19   1       24.67        6.49      7.63 o 
   6  19   1        5.82       10.61     10.12 o 
   7  19   1        1.63       32.28     17.23 o 
   8  19   1       15.44       16.87     17.04 o 
  -7  20   1        5.52        7.08     10.66 o 
  -6  20   1       13.17       -6.80     10.87 o 
  -5  20   1       39.31       52.77     14.47 o 
  -4  20   1        3.94        1.31      5.33 o 
  -3  20   1       54.01       59.68      8.47 o 
  -2  20   1      334.60      286.71     14.50 o 
  -1  20   1      140.64      132.06     10.52 o 
   0  20   1       48.11       72.86     12.61 o 
   1  20   1       53.81       68.35     13.72 o 
   2  20   1       15.73        9.46      5.77 o 
   3  20   1        3.38        7.80      7.26 o 
   4  20   1      163.25      188.10     16.96 o 
   5  20   1       41.94       45.92     13.65 o 
   6  20   1       44.82       58.50     14.95 o 
   7  20   1       28.73       34.65     17.07 o 
  -7  21   1        0.93       10.08     12.78 o 
  -6  21   1        6.47       10.08     11.77 o 
  -5  21   1        7.25       11.95     10.25 o 
  -4  21   1       90.23       71.72     11.87 o 
  -3  21   1        2.16        0.71      4.57 o 
  -2  21   1        0.40        1.23      5.19 o 
  -1  21   1       63.69       53.82      8.30 o 
   0  21   1      128.92      102.24     10.67 o 
   1  21   1        8.15        8.69      5.81 o 
   2  21   1      161.58      121.04     18.01 o 
   3  21   1        0.10        4.06      6.79 o 
   4  21   1        5.68        1.15      6.32 o 
   5  21   1       13.60        5.89      8.13 o 
   6  21   1       73.38       38.53     18.88 o 
   7  21   1        4.51        0.89     11.40 o 
  -6  22   1        1.54       21.89     13.64 o 
  -5  22   1       13.28        9.16     10.03 o 
  -4  22   1       21.55       18.02      8.71 o 
  -3  22   1        0.01        4.40      5.69 o 
  -2  22   1        4.54        6.62      6.03 o 
  -1  22   1       10.97        7.85      5.89 o 
   0  22   1        0.84        3.33      5.57 o 
   1  22   1        5.93        8.10      6.13 o 
   2  22   1        0.01        4.96      6.51 o 
   3  22   1       24.81       11.14      8.30 o 
   4  22   1        2.96        8.08      9.22 o 
   5  22   1       15.61        3.28      8.67 o 
   6  22   1        3.39       10.72     13.45 o 
  -6  23   1        0.44        2.51     12.68 o 
  -5  23   1        9.86       38.70     21.07 o 
  -4  23   1        0.73       -5.11      7.34 o 
  -3  23   1       52.21       33.02     10.22 o 
  -2  23   1        8.26       29.43     15.35 o 
  -1  23   1        6.71       14.19      7.25 o 
   0  23   1       10.12       34.89      7.65 o 
   1  23   1        5.47        2.73      6.12 o 
   2  23   1        1.90       17.81     10.56 o 
   3  23   1        0.46        3.06      9.69 o 
   4  23   1        9.46       19.76     11.23 o 
   5  23   1       18.82       10.61     13.26 o 
   6  23   1        0.79       15.58     15.78 o 
  -5  24   1        0.60       -1.96     16.19 o 
  -4  24   1        1.49       -1.55      7.66 o 
  -3  24   1        3.25        9.52      8.20 o 
  -2  24   1        9.26       15.93      8.01 o 
  -1  24   1       16.63       37.59     10.56 o 
   0  24   1       81.71       84.23     12.78 o 
   1  24   1       11.25        8.65      9.80 o 
   2  24   1       11.86       32.53     20.77 o 
   3  24   1       12.75       26.10     17.53 o 
   4  24   1        0.68        8.91     17.23 o 
   5  24   1        0.70       16.66     15.98 o 
  -5  25   1        7.54        3.95     15.32 o 
  -4  25   1       10.28        3.46     15.43 o 
  -3  25   1        5.78       40.04     15.31 o 
  -2  25   1        5.89        4.51      9.96 o 
  -1  25   1        3.17        9.51      8.60 o 
   0  25   1       42.88       40.92     12.51 o 
   1  25   1        4.88        4.83      9.11 o 
   2  25   1       26.04       10.29     12.61 o 
   3  25   1       10.33        6.27     12.12 o 
   4  25   1       18.95       26.84     14.20 o 
   5  25   1        0.10        2.58     13.71 o 
  -4  26   1       26.92        1.25     23.98 o 
  -3  26   1       21.20       10.38     12.44 o 
  -2  26   1       73.50       51.58     19.40 o 
  -1  26   1        1.05       12.93     10.69 o 
   0  26   1       25.70       36.31     12.68 o 
   1  26   1        0.11       -5.18      9.91 o 
   2  26   1        0.11       11.54     11.19 o 
   3  26   1        0.64       16.14     15.38 o 
   4  26   1       35.33       33.17     22.45 o 
  -3  27   1        6.99        1.16     16.37 o 
  -2  27   1      114.54      116.51     33.47 o 
  -1  27   1        1.40      -11.20     17.69 o 
   0  27   1        0.01       -9.06     16.58 o 
   1  27   1       10.51        0.84     10.73 o 
   2  27   1       14.53       22.02     15.20 o 
   3  27   1       21.75       30.95     22.87 o 
  -2  28   1       93.27      146.86     41.11 o 
  -1  28   1        3.36       -5.60     16.19 o 
   0  28   1       32.25       25.97     23.55 o 
   1  28   1       53.61       68.01     25.92 o 
   2  28   1       21.71        7.44     15.69 o 
 -10   0   2       19.00       18.93     15.77 o 
  -9   0   2      147.96      125.28     25.03 o 
  -8   0   2       37.84       36.38     15.57 o 
  -7   0   2      160.05      163.19     27.17 o 
  -6   0   2      601.08      549.22     17.31 o 
  -5   0   2        0.01       -1.66      2.90 o 
  -4   0   2      107.73      149.34      5.56 o 
  -3   0   2     6585.97     6438.65     78.35 o 
  -2   0   2     2877.66     2759.32     26.13 o 
  -1   0   2     2542.02     2159.94     27.07 o 
   0   0   2      670.44      812.37     16.69 o 
   1   0   2     3650.64     3691.68     90.74 o 
   2   0   2   159965.70   140640.61   1456.23 o 
   3   0   2     1248.78     1120.47     22.97 o 
   4   0   2     1824.75     1913.57     42.47 o 
   5   0   2      198.83      202.08     11.24 o 
   6   0   2        8.83       14.57      7.11 o 
   7   0   2        6.99       -1.70      8.14 o 
   8   0   2      186.85      181.23     23.13 o 
   9   0   2        6.00       25.94     16.89 o 
  10   0   2       50.63       42.07     28.77 o 
 -10   1   2        7.17       38.25     25.81 o 
  -9   1   2        9.73       23.25     13.79 o 
  -8   1   2      104.96      167.89     16.82 o 
  -7   1   2      544.62      513.78     23.52 o 
  -6   1   2      127.78      116.42      9.19 o 
  -5   1   2        2.59        1.13      1.64 o 
  -4   1   2      288.90      244.14      4.81 o 
  -3   1   2      128.58      138.27      5.68 o 
  -2   1   2     5482.63     5344.62     31.61 o 
  -1   1   2     3003.44     3243.80     28.91 o 
   0   1   2    30206.71    25503.82    114.69 o 
   1   1   2     6728.77     5578.00     35.80 o 
   2   1   2     4678.05     4931.13     47.27 o 
   3   1   2      810.72      815.68     12.92 o 
   4   1   2     6574.23     6585.22     81.85 o 
   5   1   2     2134.41     2060.38     35.77 o 
   6   1   2      379.91      353.82     22.15 o 
   7   1   2      690.97      672.57     23.48 o 
   8   1   2      330.18      307.47     17.60 o 
   9   1   2       39.20        8.84      8.29 o 
  10   1   2        3.51        0.06      7.41 o 
 -10   2   2       15.92        9.62     10.74 o 
  -9   2   2        7.33        4.97     10.92 o 
  -8   2   2        7.66       13.27      9.54 o 
  -7   2   2       18.64       15.76      7.88 o 
  -6   2   2      111.59      147.83      9.00 o 
  -5   2   2       73.29       50.59      5.49 o 
  -4   2   2       55.16       46.07      5.57 o 
  -3   2   2      210.94      166.66      5.66 o 
  -2   2   2       52.44       54.73      7.39 o 
  -1   2   2     3392.25     3325.08     23.75 o 
   0   2   2     7067.47     6636.75     33.30 o 
   1   2   2     1439.11     1724.83     12.54 o 
   2   2   2       62.94       23.69      2.03 o 
   3   2   2      308.36      215.13      6.07 o 
   4   2   2     1071.77     1264.21     21.25 o 
   5   2   2      257.13      251.70      9.95 o 
   6   2   2        0.11        2.15      4.40 o 
   7   2   2        0.52        1.67      4.51 o 
   8   2   2      159.81      169.95     12.28 o 
   9   2   2        7.86       -2.39      7.01 o 
  10   2   2        4.23       -0.31      8.23 o 
 -10   3   2       31.62       46.64     20.85 o 
  -9   3   2        1.00       -3.57      8.42 o 
  -8   3   2        0.65       25.09     10.93 o 
  -7   3   2      197.24      179.84     11.76 o 
  -6   3   2        0.10       -2.02      4.46 o 
  -5   3   2      431.26      410.80     13.45 o 
  -4   3   2      454.69      465.23     12.47 o 
  -3   3   2     1293.22     1038.83     17.70 o 
  -2   3   2     2304.11     1943.72     38.08 o 
  -1   3   2      998.03      925.73     11.35 o 
   0   3   2     9673.28    10089.68     42.04 o 
   1   3   2     8611.18     8818.81     49.94 o 
   2   3   2      763.56      774.75     10.89 o 
   3   3   2     2961.56     2963.75     35.99 o 
   4   3   2     3291.04     3584.88     48.80 o 
   5   3   2      233.12      184.75     11.82 o 
   6   3   2        0.94        3.38      3.87 o 
   7   3   2        8.69       23.82      7.05 o 
   8   3   2       36.04       24.45      8.13 o 
   9   3   2        0.71        2.93      7.92 o 
  10   3   2        0.05       15.12     13.20 o 
 -10   4   2        0.18        8.61     10.42 o 
  -9   4   2        0.10       -1.03      9.84 o 
  -8   4   2       48.98       34.91      9.94 o 
  -7   4   2      145.03      161.44     12.59 o 
  -6   4   2       41.82       52.30      7.26 o 
  -5   4   2        0.20        4.90      3.80 o 
  -4   4   2      584.22      516.03     15.97 o 
  -3   4   2     1542.34     1564.19     25.55 o 
  -2   4   2     1156.63     1160.22     14.47 o 
  -1   4   2      845.28      838.82     10.00 o 
   0   4   2      128.20      184.43      5.10 o 
   1   4   2     2006.07     2203.82     20.10 o 
   2   4   2     4120.77     4228.54     34.32 o 
   3   4   2      308.46      277.39      6.99 o 
   4   4   2      897.57      827.91     16.03 o 
   5   4   2       25.98       34.86      4.57 o 
   6   4   2      136.47      158.25     13.66 o 
   7   4   2       58.29       66.89      7.83 o 
   8   4   2        0.33       -2.30      6.58 o 
   9   4   2        0.37       -9.17      9.17 o 
  10   4   2        0.62        9.93     13.88 o 
 -10   5   2        2.21       -5.04     10.30 o 
  -9   5   2       14.11       37.08     21.01 o 
  -8   5   2       52.19       64.64     14.61 o 
  -7   5   2       19.88       20.09      6.49 o 
  -6   5   2       61.75       90.37      8.42 o 
  -5   5   2       20.93       19.59     10.70 o 
  -4   5   2       14.65       12.47      7.32 o 
  -3   5   2      217.88      168.43      3.58 o 
  -2   5   2      591.80      652.26      9.69 o 
  -1   5   2     4266.68     4453.06     44.33 o 
   0   5   2     5587.31     5014.13     44.58 o 
   1   5   2     4334.11     4094.42    140.89 o 
   2   5   2      107.27      102.67      4.55 o 
   3   5   2      129.45      132.99      6.12 o 
   4   5   2       69.60       59.97     10.85 o 
   5   5   2       69.94       53.06      6.75 o 
   6   5   2       61.64       74.16      6.70 o 
   7   5   2        7.97       10.23      4.92 o 
   8   5   2        9.47       21.44      8.41 o 
   9   5   2       16.89       13.10     14.00 o 
  10   5   2        9.84        8.99     12.02 o 
 -10   6   2        2.08        0.70      7.67 o 
  -9   6   2       34.88       26.69     11.76 o 
  -8   6   2      497.52      503.88     26.85 o 
  -7   6   2        6.18       30.44     12.74 o 
  -6   6   2      189.14      190.75     14.46 o 
  -5   6   2       49.87       61.93      6.72 o 
  -4   6   2        5.82        7.51      1.20 o 
  -3   6   2      160.88      228.03     43.58 o 
  -2   6   2       24.09       24.42      2.47 o 
  -1   6   2       20.34       17.50      2.38 o 
   0   6   2     7352.76     7236.61     50.23 o 
   1   6   2      290.44      280.45      6.33 o 
   2   6   2      700.31      754.36     13.57 o 
   3   6   2      267.01      261.14      6.66 o 
   4   6   2        0.14        1.49      2.11 o 
   5   6   2      105.15      110.57      6.49 o 
   6   6   2       10.27        8.38      4.74 o 
   7   6   2       22.75       21.84      5.70 o 
   8   6   2        7.10        4.33      6.21 o 
   9   6   2       37.07       24.95     11.55 o 
  10   6   2        0.55        0.63      9.42 o 
 -10   7   2        1.38        2.51     11.49 o 
  -9   7   2        7.22        6.77      8.67 o 
  -8   7   2        4.98        5.35      6.81 o 
  -7   7   2        0.00       10.84      7.73 o 
  -6   7   2        0.33        5.43      4.94 o 
  -5   7   2        1.11       10.97      4.43 o 
  -4   7   2      356.12      341.25      9.46 o 
  -3   7   2     2450.91     2338.88     31.12 o 
  -2   7   2       78.69      116.91      5.04 o 
  -1   7   2     1009.51      950.43     13.25 o 
   0   7   2      596.17      667.67      9.37 o 
   1   7   2       49.27       52.00      2.46 o 
   2   7   2      472.62      489.74     12.01 o 
   3   7   2       40.87       36.45      3.57 o 
   4   7   2      552.67      553.86     12.34 o 
   5   7   2        3.09       10.25      4.86 o 
   6   7   2      144.96      157.41     10.32 o 
   7   7   2        1.25        9.09      6.04 o 
   8   7   2      112.65       86.32     11.91 o 
   9   7   2        0.00       -8.76      9.53 o 
  10   7   2        6.00        3.55     10.86 o 
 -10   8   2      114.14      108.34     23.72 o 
  -9   8   2      219.06      216.45     21.63 o 
  -8   8   2       14.73       23.80     10.23 o 
  -7   8   2       52.02       54.09      9.42 o 
  -6   8   2       77.97       83.62      9.00 o 
  -5   8   2      132.95      151.86     17.00 o 
  -4   8   2      121.54      137.71      5.54 o 
  -3   8   2      175.99      189.74      6.46 o 
  -2   8   2     7119.66     7551.03     87.89 o 
  -1   8   2       18.70       40.04      4.05 o 
   0   8   2       47.40       57.08      3.28 o 
   1   8   2     1197.99     1299.18     16.15 o 
   2   8   2       99.54      102.06      5.40 o 
   3   8   2       42.41       42.64      3.82 o 
   4   8   2       84.52       87.65     11.04 o 
   5   8   2      137.40      130.94      6.86 o 
   6   8   2      412.46      432.39     15.57 o 
   7   8   2      101.36      105.56      9.62 o 
   8   8   2        5.41        8.10      6.88 o 
   9   8   2        0.02        7.82      9.05 o 
  10   8   2       10.32       22.73     15.24 o 
 -10   9   2        2.45       35.55     28.47 o 
  -9   9   2        5.01      -10.00     13.05 o 
  -8   9   2       56.62      102.28     14.07 o 
  -7   9   2       81.23       96.37     14.75 o 
  -6   9   2        2.86       15.03      7.41 o 
  -5   9   2      126.01      136.02      9.70 o 
  -4   9   2      473.75      518.78     15.19 o 
  -3   9   2        1.74       20.22      6.35 o 
  -2   9   2      417.05      531.59     11.87 o 
  -1   9   2       97.34       88.40      4.44 o 
   0   9   2     2318.17     2525.72     30.90 o 
   1   9   2      252.10      272.61      6.27 o 
   2   9   2      356.23      442.05      7.87 o 
   3   9   2       20.25       16.15      3.97 o 
   4   9   2        4.73        3.28      2.43 o 
   5   9   2        9.52        9.33      4.47 o 
   6   9   2       21.64       22.84      5.71 o 
   7   9   2        2.60        4.82      4.60 o 
   8   9   2       52.35       55.53     12.58 o 
   9   9   2        0.90       -0.95      8.46 o 
  10   9   2        0.71       -1.52     11.24 o 
 -10  10   2        1.58       -3.17     12.86 o 
  -9  10   2        0.00        5.83     11.02 o 
  -8  10   2       40.89       87.56     23.67 o 
  -7  10   2        0.16        2.92      7.18 o 
  -6  10   2        2.80       -0.47      5.05 o 
  -5  10   2       23.73       33.96      6.29 o 
  -4  10   2      139.34      129.44      6.58 o 
  -3  10   2      246.31      232.02      9.32 o 
  -2  10   2      627.78      670.08     14.29 o 
  -1  10   2       44.17       52.71      4.21 o 
   0  10   2     6949.60     7458.45     85.03 o 
   1  10   2        1.00        7.42      3.49 o 
   2  10   2       68.01       78.18      6.39 o 
   3  10   2      961.79      828.36     29.58 o 
   4  10   2      107.85      111.20      5.93 o 
   5  10   2      116.38      100.16      6.57 o 
   6  10   2        7.24        9.17      4.24 o 
   7  10   2       17.09       17.42      6.68 o 
   8  10   2        4.86       16.23     10.06 o 
   9  10   2        2.15        6.92     10.44 o 
  10  10   2        3.30       -2.78     12.70 o 
  -9  11   2        5.38        2.48      9.33 o 
  -8  11   2      234.55      234.07     20.73 o 
  -7  11   2        0.19        9.54      7.57 o 
  -6  11   2       19.64       41.66     12.90 o 
  -5  11   2       34.66       57.98      8.18 o 
  -4  11   2       42.62       55.09      7.23 o 
  -3  11   2      579.97      621.43     15.17 o 
  -2  11   2       76.64       91.73      5.96 o 
  -1  11   2     1687.27     1794.59     28.14 o 
   0  11   2     1281.87     1369.70     29.61 o 
   1  11   2     2298.70     2552.21     39.66 o 
   2  11   2       45.10       49.27      4.01 o 
   3  11   2      760.11      748.31     15.80 o 
   4  11   2       27.80       30.36      3.75 o 
   5  11   2      209.09      191.69     13.52 o 
   6  11   2       60.19       72.09      9.73 o 
   7  11   2       20.67       24.52      9.67 o 
   8  11   2       16.47       12.87      9.29 o 
   9  11   2        2.82       -2.74      8.96 o 
  -9  12   2       44.43       67.34     19.80 o 
  -8  12   2        0.33       -3.40      6.70 o 
  -7  12   2      101.31       96.90     13.41 o 
  -6  12   2       82.94       99.52     10.51 o 
  -5  12   2        1.90       17.14      9.08 o 
  -4  12   2      385.53      404.82     14.22 o 
  -3  12   2      104.09      115.76     12.43 o 
  -2  12   2      300.20      300.64      9.50 o 
  -1  12   2       92.60      124.97      6.79 o 
   0  12   2        0.16        8.17      4.55 o 
   1  12   2      343.13      454.51     13.42 o 
   2  12   2      507.84      426.56     11.44 o 
   3  12   2      238.39      245.66     15.72 o 
   4  12   2       39.28       43.24      6.34 o 
   5  12   2       46.23       67.37      9.18 o 
   6  12   2       56.54       54.32      8.98 o 
   7  12   2        6.47       -4.57      7.71 o 
   8  12   2       46.76       49.01     15.69 o 
   9  12   2        0.07       14.70     12.67 o 
  -9  13   2        0.72      -14.69     14.69 o 
  -8  13   2       57.86       53.71     11.82 o 
  -7  13   2      103.33      111.66     14.90 o 
  -6  13   2       12.26        4.75      5.78 o 
  -5  13   2       15.28       11.88      4.27 o 
  -4  13   2      523.13      480.58     16.92 o 
  -3  13   2       26.95       35.97      5.31 o 
  -2  13   2        0.14        2.37      3.74 o 
  -1  13   2      219.14      234.36      8.38 o 
   0  13   2      379.09      342.87     10.94 o 
   1  13   2     1037.82      941.11     19.22 o 
   2  13   2      102.41      123.64      7.23 o 
   3  13   2        3.21       10.15      3.27 o 
   4  13   2      133.07      161.57     23.00 o 
   5  13   2       17.59       18.55      6.33 o 
   6  13   2        3.80       -0.08      6.30 o 
   7  13   2       77.70       96.05     15.31 o 
   8  13   2       10.69       22.69     11.47 o 
   9  13   2        3.42       14.46     12.75 o 
  -9  14   2       20.12       12.60     14.49 o 
  -8  14   2        4.22       -9.95      9.95 o 
  -7  14   2       58.01       73.30     14.51 o 
  -6  14   2       50.09       75.99     10.73 o 
  -5  14   2        0.13        4.72      4.32 o 
  -4  14   2      327.36      291.47     14.53 o 
  -3  14   2        8.10        8.49      3.88 o 
  -2  14   2      453.83      435.96     12.82 o 
  -1  14   2      778.89      817.51     18.40 o 
   0  14   2       12.68        9.10      3.79 o 
   1  14   2      111.32       96.22      6.88 o 
   2  14   2        0.17        2.17      3.17 o 
   3  14   2        4.48        9.99      3.25 o 
   4  14   2        0.99        0.05      4.07 o 
   5  14   2      120.36      107.91     10.86 o 
   6  14   2       59.32       67.60     10.23 o 
   7  14   2        6.67        4.30      8.45 o 
   8  14   2       29.30       42.15     13.03 o 
   9  14   2        4.60       12.95     12.64 o 
  -9  15   2        4.30       10.51     14.04 o 
  -8  15   2       50.39       40.21     13.55 o 
  -7  15   2        0.08       13.45     10.96 o 
  -6  15   2       25.27       39.71     11.27 o 
  -5  15   2       39.25       55.08      7.25 o 
  -4  15   2      255.23      234.32     11.91 o 
  -3  15   2       85.71      120.87      8.38 o 
  -2  15   2      201.74      216.81     10.33 o 
  -1  15   2       89.32       78.54      6.86 o 
   0  15   2      189.16      193.18     12.18 o 
   1  15   2      891.43      928.82     21.50 o 
   2  15   2      141.47      135.63      7.74 o 
   3  15   2      409.68      380.91     16.05 o 
   4  15   2       88.48      100.04      9.98 o 
   5  15   2       30.73       37.41      8.93 o 
   6  15   2        0.45        5.62      6.27 o 
   7  15   2        0.96       12.29      9.19 o 
   8  15   2        2.88       11.49     10.91 o 
   9  15   2        8.43       26.38     16.82 o 
  -8  16   2       10.26       14.76     12.35 o 
  -7  16   2        2.13        9.40      7.95 o 
  -6  16   2       83.02       95.86     15.34 o 
  -5  16   2        8.47       18.51      8.02 o 
  -4  16   2      103.62       92.62      9.12 o 
  -3  16   2       53.53       57.14      7.36 o 
  -2  16   2     1152.01     1120.02     29.01 o 
  -1  16   2       13.93       38.50      7.90 o 
   0  16   2     2954.58     3081.98     61.12 o 
   1  16   2        2.00       -4.15      4.38 o 
   2  16   2      386.52      386.88     13.64 o 
   3  16   2        0.27       -6.20      6.20 o 
   4  16   2       27.22       42.36      8.13 o 
   5  16   2      136.43      125.84     12.48 o 
   6  16   2       39.89       76.27     12.86 o 
   7  16   2       35.32       25.72     11.51 o 
   8  16   2        1.25       13.96     11.41 o 
  -8  17   2       85.80       82.28     18.23 o 
  -7  17   2       60.04       79.81     16.93 o 
  -6  17   2        0.01        8.44      8.21 o 
  -5  17   2        2.55        5.23      6.29 o 
  -4  17   2      521.73      486.97     18.31 o 
  -3  17   2      142.96      168.02     10.49 o 
  -2  17   2      238.46      164.51     10.31 o 
  -1  17   2     1157.17     1101.46     28.09 o 
   0  17   2     1694.51     1512.03     83.24 o 
   1  17   2     1324.62     1309.35     30.82 o 
   2  17   2       67.12       90.14      9.21 o 
   3  17   2      529.13      550.95     22.87 o 
   4  17   2     1778.85     1814.41     59.65 o 
   5  17   2        2.01        2.51      5.78 o 
   6  17   2      177.82      192.72     16.85 o 
   7  17   2        5.96       -6.93     10.80 o 
   8  17   2       66.34       64.15     24.66 o 
  -8  18   2       30.35       37.52     16.61 o 
  -7  18   2       34.06       33.80     14.24 o 
  -6  18   2      128.02      138.37     15.98 o 
  -5  18   2       91.47      100.46     12.54 o 
  -4  18   2      203.97      167.36     11.69 o 
  -3  18   2       50.63       51.78      7.69 o 
  -2  18   2      188.76      202.79     11.72 o 
  -1  18   2      612.18      612.78     20.20 o 
   0  18   2      155.58      167.87     20.01 o 
   1  18   2       48.28       55.13      9.29 o 
   2  18   2      133.86      162.27     15.65 o 
   3  18   2       24.37       29.18      8.64 o 
   4  18   2      210.55      224.17     23.22 o 
   5  18   2       78.75       87.74     12.71 o 
   6  18   2       32.95       31.82      9.55 o 
   7  18   2       50.39       38.65     16.82 o 
   8  18   2        6.57        5.66     13.35 o 
  -8  19   2        7.90        9.25     12.10 o 
  -7  19   2       66.77       65.25     16.11 o 
  -6  19   2       40.80       60.52     20.15 o 
  -5  19   2       60.66       78.57     12.38 o 
  -4  19   2      177.10      148.33     11.91 o 
  -3  19   2      199.70      202.04     12.80 o 
  -2  19   2      325.18      295.74     15.05 o 
  -1  19   2        0.40        3.80      6.68 o 
   0  19   2       53.68       73.46      8.36 o 
   1  19   2      811.89      776.58     24.81 o 
   2  19   2        0.09       -1.56      6.51 o 
   3  19   2      265.43      228.87     15.73 o 
   4  19   2      811.24      695.28     51.31 o 
   5  19   2       39.20       44.01     11.58 o 
   6  19   2       64.45      116.29     22.08 o 
   7  19   2       35.31       33.10     17.69 o 
  -7  20   2        0.31        9.49     12.23 o 
  -6  20   2        3.12        3.58      9.74 o 
  -5  20   2       69.03       93.80     13.63 o 
  -4  20   2       31.27       22.67      7.49 o 
  -3  20   2       11.46       15.77      8.18 o 
  -2  20   2        1.55        1.48      4.98 o 
  -1  20   2      146.27      151.36     13.34 o 
   0  20   2       29.68       16.33      5.98 o 
   1  20   2      111.32      106.77      9.97 o 
   2  20   2      701.94      663.90     27.52 o 
   3  20   2       37.34       33.96      9.27 o 
   4  20   2        3.95        5.22      7.21 o 
   5  20   2       17.72       24.82     12.46 o 
   6  20   2       60.43       47.53     19.08 o 
   7  20   2        3.70      -13.09     14.81 o 
  -7  21   2       25.13       10.91     13.00 o 
  -6  21   2        2.65       12.84     10.99 o 
  -5  21   2        0.20        5.46      9.67 o 
  -4  21   2       23.64       41.93      9.37 o 
  -3  21   2       23.24       17.03      7.54 o 
  -2  21   2       74.77       75.38      9.10 o 
  -1  21   2       15.01       15.85      6.82 o 
   0  21   2      130.84      142.05     11.85 o 
   1  21   2       50.62       41.82      7.37 o 
   2  21   2        0.01        8.21      9.19 o 
   3  21   2       87.37      109.24     18.09 o 
   4  21   2       63.97       59.08     14.84 o 
   5  21   2       24.82       10.49      9.90 o 
   6  21   2       31.64        2.94     10.78 o 
   7  21   2        0.68       -3.90     13.14 o 
  -6  22   2        0.32        0.65      9.58 o 
  -5  22   2        3.79       -6.67      9.84 o 
  -4  22   2        0.00       -0.09      5.47 o 
  -3  22   2        6.57        4.34      5.55 o 
  -2  22   2       17.52       35.45     12.32 o 
  -1  22   2       94.68      106.23     12.34 o 
   0  22   2        0.93        7.05      7.19 o 
   1  22   2        0.51       -5.54      6.51 o 
   2  22   2        1.53       14.21      9.40 o 
   3  22   2        5.37       12.73     13.07 o 
   4  22   2        2.18       15.39     10.83 o 
   5  22   2       19.30       23.33     13.12 o 
   6  22   2        6.30       33.10     17.54 o 
  -6  23   2        0.12       -5.81     14.06 o 
  -5  23   2        4.34       -4.57     15.34 o 
  -4  23   2        1.64        2.82      9.30 o 
  -3  23   2        2.30       -4.07      7.21 o 
  -2  23   2        8.95       14.49      8.60 o 
  -1  23   2       13.74       12.59      8.98 o 
   0  23   2        0.08        9.12      7.99 o 
   1  23   2       16.20       13.67      9.96 o 
   2  23   2       10.09       14.98     17.40 o 
   3  23   2       51.15       64.30     14.99 o 
   4  23   2        1.13        5.26     13.53 o 
   5  23   2       14.01       18.25     15.30 o 
   6  23   2        0.01       -9.71     13.83 o 
  -5  24   2        4.38        4.94     13.28 o 
  -4  24   2       10.91        7.61     12.34 o 
  -3  24   2        0.25       -3.86      9.03 o 
  -2  24   2        4.12        8.57      8.50 o 
  -1  24   2        3.81       -1.80      7.27 o 
   0  24   2        0.63       10.78      9.75 o 
   1  24   2        6.64       19.95     11.70 o 
   2  24   2        2.10       26.94     15.73 o 
   3  24   2        0.78        6.77     11.66 o 
   4  24   2        0.20        9.78     11.46 o 
   5  24   2        0.03      -12.28     14.68 o 
  -5  25   2        0.41       -3.20     18.36 o 
  -4  25   2       63.69      114.06     33.51 o 
  -3  25   2        0.16        1.61      8.65 o 
  -2  25   2        7.32        6.63      8.28 o 
  -1  25   2        2.51        2.05      7.11 o 
   0  25   2       64.89       58.76     14.84 o 
   1  25   2        0.69       -8.97     10.53 o 
   2  25   2        0.23        9.92     11.81 o 
   3  25   2       15.67       23.16     13.48 o 
   4  25   2        5.17        7.20     14.92 o 
   5  25   2        9.53       48.26     23.03 o 
  -4  26   2        4.28       -4.48     15.96 o 
  -3  26   2       22.62       12.32     12.73 o 
  -2  26   2       10.46       -3.70      9.62 o 
  -1  26   2       33.95       36.65     15.72 o 
   0  26   2        0.69        9.67     10.86 o 
   1  26   2       22.25       27.20     13.92 o 
   2  26   2        0.02       -7.98     11.94 o 
   3  26   2       14.78       17.59     12.98 o 
   4  26   2        8.73       18.07     15.92 o 
  -3  27   2       28.88       23.44     30.90 o 
  -2  27   2       17.97       -2.13     14.26 o 
  -1  27   2        7.01        0.55     17.05 o 
   0  27   2        8.05       23.68     15.60 o 
   1  27   2        5.79       13.91     12.41 o 
   2  27   2        4.35       26.40     13.85 o 
   3  27   2       26.26        8.72     14.07 o 
  -1  28   2       17.07       12.64     19.20 o 
   0  28   2       59.70       73.22     26.74 o 
   1  28   2        0.29       14.08     16.04 o 
 -10   1   3        2.23        2.86     10.19 o 
  -9   1   3        9.43        7.16      9.32 o 
  -8   1   3       38.42       35.27     10.68 o 
  -7   1   3        0.03        1.86      5.86 o 
  -6   1   3       16.86       27.52     12.00 o 
  -5   1   3     3975.43     3993.48     63.07 o 
  -4   1   3      218.90      209.98     12.14 o 
  -3   1   3     2598.94     2617.71     25.84 o 
  -2   1   3     7964.91     7847.15     69.40 o 
  -1   1   3      808.36      776.24     12.00 o 
   0   1   3       65.67       77.30      4.47 o 
   1   1   3     6091.57     5791.38     55.20 o 
   2   1   3      177.45      176.18      5.66 o 
   3   1   3     6867.79     6621.82     74.69 o 
   4   1   3     4233.86     4230.34     58.86 o 
   5   1   3      104.90      131.10      7.86 o 
   6   1   3     1276.90     1268.44     28.57 o 
   7   1   3       65.74       89.33      8.83 o 
   8   1   3       28.81       28.84      7.68 o 
   9   1   3       30.16       22.88     11.35 o 
  10   1   3       24.69       47.92     25.86 o 
 -10   2   3        2.18        6.22     10.73 o 
  -9   2   3        7.67        4.16      9.38 o 
  -8   2   3       46.50       49.81     11.81 o 
  -7   2   3       13.14       27.25     12.46 o 
  -6   2   3      319.21      324.39     11.77 o 
  -5   2   3     1948.08     1854.36     41.69 o 
  -4   2   3      407.64      400.74     11.52 o 
  -3   2   3       39.06       40.44      4.79 o 
  -2   2   3       32.99       28.69      1.98 o 
  -1   2   3     3875.53     3760.47     35.38 o 
   0   2   3     5822.84     5375.89     47.54 o 
   1   2   3      525.23      500.31      7.55 o 
   2   2   3     5717.99     5453.58     63.79 o 
   3   2   3     2487.78     2434.17     31.37 o 
   4   2   3     2206.82     2019.28     31.79 o 
   5   2   3       76.58      124.62     14.20 o 
   6   2   3      323.63      298.76     12.40 o 
   7   2   3       83.21       77.25      8.89 o 
   8   2   3        5.09       10.64      6.75 o 
   9   2   3        3.95        1.46      7.36 o 
  10   2   3        4.63        4.93     10.96 o 
 -10   3   3        4.63       13.65     11.30 o 
  -9   3   3       72.51       75.86     14.74 o 
  -8   3   3       57.65       78.23     12.65 o 
  -7   3   3       73.44      102.71     17.38 o 
  -6   3   3       89.63       85.82      7.37 o 
  -5   3   3       63.82       84.56      9.10 o 
  -4   3   3      921.13      879.44     18.61 o 
  -3   3   3       15.94       21.03      3.86 o 
  -2   3   3     1804.66     1682.21     23.11 o 
  -1   3   3      870.47      771.71     10.06 o 
   0   3   3      410.45      458.52      6.42 o 
   1   3   3     2598.13     2682.95     23.45 o 
   2   3   3      491.35      414.15      7.15 o 
   3   3   3      343.21      359.12      7.85 o 
   4   3   3     1289.30     1286.52     22.03 o 
   5   3   3      117.59      118.99      6.91 o 
   6   3   3        4.66       23.37      6.02 o 
   7   3   3       14.88        9.59      5.26 o 
   8   3   3       32.53       21.72      6.83 o 
   9   3   3        1.54        6.11      7.35 o 
  10   3   3       19.38       13.22     12.47 o 
 -10   4   3      122.97      144.30     21.64 o 
  -9   4   3       12.16       10.07      9.29 o 
  -8   4   3        0.80       11.50      8.50 o 
  -7   4   3       72.90       66.02      9.70 o 
  -6   4   3       51.04       55.66      6.40 o 
  -5   4   3      935.67      842.43     21.15 o 
  -4   4   3       25.76       46.06      4.79 o 
  -3   4   3     1386.62     1379.39     28.16 o 
  -2   4   3      122.68      149.59      9.81 o 
  -1   4   3     2283.85     2316.47     24.71 o 
   0   4   3      657.62      667.46     12.56 o 
   1   4   3        3.67       19.78      0.69 o 
   2   4   3        8.68       21.46      3.62 o 
   3   4   3       55.80       45.15      5.48 o 
   4   4   3       26.21       25.24      3.57 o 
   5   4   3      110.52      102.33      6.62 o 
   6   4   3       34.48       30.59      5.58 o 
   7   4   3       41.96       64.62      8.36 o 
   8   4   3       11.87       13.81      6.68 o 
   9   4   3        0.88       15.79      9.10 o 
  10   4   3       25.27       39.39     20.08 o 
 -10   5   3       37.48       35.31     15.00 o 
  -9   5   3        1.44       -4.67      9.03 o 
  -8   5   3      162.80      147.27     17.12 o 
  -7   5   3        1.63        6.56      5.49 o 
  -6   5   3      124.09      126.59      9.57 o 
  -5   5   3        0.59        3.10      3.86 o 
  -4   5   3       36.42       59.69      7.56 o 
  -3   5   3      366.51      451.64      8.62 o 
  -2   5   3     4304.88     4066.78     45.04 o 
  -1   5   3       92.77       45.08      3.70 o 
   0   5   3        3.86       13.20      3.03 o 
   1   5   3      707.79      632.07     12.11 o 
   2   5   3     1189.53     1077.53     18.05 o 
   3   5   3        4.13        7.76      3.66 o 
   4   5   3      684.95      611.26     13.03 o 
   5   5   3        2.20        1.50      3.07 o 
   6   5   3        0.00        1.38      3.75 o 
   7   5   3       29.01       35.84      6.03 o 
   8   5   3       26.64       19.97      7.21 o 
   9   5   3       17.74       39.27     11.58 o 
  10   5   3        0.66       12.79     15.82 o 
 -10   6   3        6.71       10.73     11.36 o 
  -9   6   3      291.88      317.17     25.54 o 
  -8   6   3        0.20       -0.23      6.52 o 
  -7   6   3       13.06       13.16      6.41 o 
  -6   6   3        3.38       15.56      7.42 o 
  -5   6   3       79.35       69.11      8.86 o 
  -4   6   3       31.05       45.77     14.27 o 
  -3   6   3      230.07      284.74      6.71 o 
  -2   6   3     1165.21     1142.62     16.82 o 
  -1   6   3     4099.23     4064.81     42.91 o 
   0   6   3       14.17       13.11      2.18 o 
   1   6   3      977.81      920.33     12.90 o 
   2   6   3     2071.57     1936.51     29.43 o 
   3   6   3        8.42        6.31      2.98 o 
   4   6   3      118.36      120.12      6.91 o 
   5   6   3       37.70       25.63      4.45 o 
   6   6   3      122.96      109.05      8.97 o 
   7   6   3       10.71       11.95      5.25 o 
   8   6   3       43.05       51.67      9.68 o 
   9   6   3       15.19       27.48     12.08 o 
  10   6   3       17.74       16.17     15.05 o 
 -10   7   3       31.43       26.50     13.09 o 
  -9   7   3      107.61      112.76     17.19 o 
  -8   7   3      170.07      188.69     19.35 o 
  -7   7   3      116.39      110.08     11.90 o 
  -6   7   3       10.11       15.54      5.94 o 
  -5   7   3      108.30      126.09     32.82 o 
  -4   7   3      363.21      523.19     93.34 o 
  -3   7   3        0.19        2.50      2.20 o 
  -2   7   3      442.16      529.01     10.65 o 
  -1   7   3      530.52      561.62     10.02 o 
   0   7   3     1502.30     1435.30     21.86 o 
   1   7   3       55.28       64.63      3.76 o 
   2   7   3      288.12      265.64     11.60 o 
   3   7   3       44.56       40.95      6.65 o 
   4   7   3       20.89       18.97      3.16 o 
   5   7   3        0.10        3.22      3.02 o 
   6   7   3       22.39       12.58      4.48 o 
   7   7   3       23.37       13.50      5.48 o 
   8   7   3      296.09      287.27     27.22 o 
   9   7   3       33.27       35.61     13.15 o 
  10   7   3        0.12        9.59     13.08 o 
 -10   8   3       32.66       23.77     13.71 o 
  -9   8   3        8.37        7.09     10.61 o 
  -8   8   3        0.31       22.82     14.12 o 
  -7   8   3      107.22       92.69     17.37 o 
  -6   8   3       57.89       69.22     12.14 o 
  -5   8   3        5.16       12.40     10.19 o 
  -4   8   3       28.86       30.43      3.90 o 
  -3   8   3      212.12      240.79      7.27 o 
  -2   8   3     1000.69     1030.91     17.58 o 
  -1   8   3      565.02      533.95     10.07 o 
   0   8   3      415.75      362.57      5.72 o 
   1   8   3      175.03      160.35      4.36 o 
   2   8   3     1521.49     1697.87     28.55 o 
   3   8   3       32.18       54.09      5.44 o 
   4   8   3       32.85       54.51      8.21 o 
   5   8   3        3.76       -0.20      3.84 o 
   6   8   3       16.75       23.32     10.54 o 
   7   8   3        2.04        2.66      5.47 o 
   8   8   3       20.02       13.84      8.73 o 
   9   8   3        0.80        9.22      9.99 o 
  10   8   3        5.93        7.17     13.49 o 
 -10   9   3        6.44        2.85     11.88 o 
  -9   9   3       40.59       44.15     16.89 o 
  -8   9   3       69.44       96.88     29.28 o 
  -7   9   3      169.86      190.49     27.79 o 
  -6   9   3       12.30       13.51      8.88 o 
  -5   9   3       18.35       32.96      6.12 o 
  -4   9   3      377.90      377.47     15.05 o 
  -3   9   3        2.16        4.48      3.02 o 
  -2   9   3      333.23      364.89      9.26 o 
  -1   9   3     2149.02     2225.10     29.69 o 
   0   9   3     2076.56     2300.98     29.40 o 
   1   9   3     2636.41     2649.76     29.50 o 
   2   9   3       27.68       28.60      4.71 o 
   3   9   3      577.31      567.38     15.87 o 
   4   9   3        0.77        6.26      2.38 o 
   5   9   3       12.60       23.59      5.72 o 
   6   9   3        3.55        6.48      5.56 o 
   7   9   3       18.36       14.86      6.77 o 
   8   9   3      120.81      135.70     16.59 o 
   9   9   3        0.70       10.14     11.33 o 
  10   9   3       21.18       35.94     25.30 o 
 -10  10   3      109.10      128.21     25.21 o 
  -9  10   3      359.11      436.43     68.16 o 
  -8  10   3        6.51       14.07      8.67 o 
  -7  10   3       16.48       12.11      8.37 o 
  -6  10   3      128.50      136.31     14.47 o 
  -5  10   3      317.59      316.27     14.97 o 
  -4  10   3      598.80      580.59     13.80 o 
  -3  10   3      361.41      445.89     12.34 o 
  -2  10   3     4314.89     4682.99     64.36 o 
  -1  10   3     4604.48     5016.17     62.57 o 
   0  10   3      373.27      383.23      7.96 o 
   1  10   3      562.02      523.46      9.73 o 
   2  10   3      269.03      234.02      8.51 o 
   3  10   3       29.17       47.89      5.53 o 
   4  10   3        0.13       -0.41      3.52 o 
   5  10   3        5.62        2.83      4.70 o 
   6  10   3      227.68      227.35     14.37 o 
   7  10   3        1.85        4.52      6.04 o 
   8  10   3       56.99       64.03     13.78 o 
   9  10   3       14.42       21.53     11.60 o 
  -9  11   3       93.02       96.07     19.14 o 
  -8  11   3        1.41        4.52      9.78 o 
  -7  11   3      171.97      211.62     18.34 o 
  -6  11   3      560.99      560.82     25.18 o 
  -5  11   3       15.89       24.38      7.79 o 
  -4  11   3       28.89       41.00      4.47 o 
  -3  11   3       34.60       39.15      7.07 o 
  -2  11   3      162.99      146.70      9.56 o 
  -1  11   3      600.41      655.16     12.93 o 
   0  11   3     1163.34     1387.94     20.92 o 
   1  11   3      709.56      783.53     13.16 o 
   2  11   3      130.95      133.40      4.22 o 
   3  11   3      341.02      321.11     12.47 o 
   4  11   3      138.60      134.40     11.35 o 
   5  11   3      154.39      169.40     12.53 o 
   6  11   3      697.01      723.66     27.17 o 
   7  11   3       30.07       48.27      9.61 o 
   8  11   3       96.35      113.50     16.50 o 
   9  11   3        7.37       33.63     20.15 o 
  -9  12   3       83.94      109.10     18.61 o 
  -8  12   3       54.56       48.32     12.50 o 
  -7  12   3        3.01        5.32      7.32 o 
  -6  12   3      265.69      226.32     17.52 o 
  -5  12   3      134.86      130.79     10.44 o 
  -4  12   3      116.53      123.06      8.54 o 
  -3  12   3       14.48       21.94      4.53 o 
  -2  12   3     1061.96     1106.21     22.06 o 
  -1  12   3      224.14      226.83      7.42 o 
   0  12   3      179.43      148.14      6.28 o 
   1  12   3      657.74      646.70     13.84 o 
   2  12   3       22.94       23.42      3.73 o 
   3  12   3      264.10      260.55     11.68 o 
   4  12   3      165.11      131.40     12.05 o 
   5  12   3      273.42      258.54     14.89 o 
   6  12   3       28.64       46.53     18.83 o 
   7  12   3      126.16      122.02     12.78 o 
   8  12   3        3.75       -4.43      9.08 o 
   9  12   3       22.82       19.20     12.18 o 
  -9  13   3        6.73        5.33     12.64 o 
  -8  13   3      145.66      157.99     16.80 o 
  -7  13   3      144.22      164.28     17.03 o 
  -6  13   3        3.93        7.85      7.41 o 
  -5  13   3      225.19      230.45     15.28 o 
  -4  13   3      137.62      133.87      8.40 o 
  -3  13   3        3.38        6.87      3.97 o 
  -2  13   3       33.15       46.90      5.19 o 
  -1  13   3      211.61      195.75      7.57 o 
   0  13   3        4.49        6.17      2.41 o 
   1  13   3      125.43      130.21      5.62 o 
   2  13   3      487.10      510.73     11.47 o 
   3  13   3      585.73      629.23     20.55 o 
   4  13   3      113.05      129.34     10.09 o 
   5  13   3       74.56       93.94     10.40 o 
   6  13   3       10.37       -1.21      4.93 o 
   7  13   3        9.49       30.03     15.30 o 
   8  13   3        7.68       -5.62     10.02 o 
   9  13   3        7.92       45.64     23.48 o 
  -9  14   3        1.22        6.47     12.27 o 
  -8  14   3        0.31       -0.51      6.32 o 
  -7  14   3       13.47        0.06      5.93 o 
  -6  14   3      130.94      113.90     12.75 o 
  -5  14   3      122.99      129.36     11.23 o 
  -4  14   3      289.31      267.03     11.49 o 
  -3  14   3       21.45       28.53      5.06 o 
  -2  14   3      103.94      126.60      7.66 o 
  -1  14   3      430.77      427.15     12.03 o 
   0  14   3      281.16      236.91      8.54 o 
   1  14   3       70.09       61.94      7.80 o 
   2  14   3        0.78        2.80      2.44 o 
   3  14   3      142.61      136.06      9.54 o 
   4  14   3       31.61       37.67      8.70 o 
   5  14   3       25.53       32.49      8.90 o 
   6  14   3       35.36       40.43      9.48 o 
   7  14   3       16.16       21.43     10.65 o 
   8  14   3       18.95       31.79     22.30 o 
   9  14   3       29.12       40.47     22.10 o 
  -9  15   3       19.94       21.43     19.23 o 
  -8  15   3        2.65        2.00      7.73 o 
  -7  15   3       27.09       26.91     10.16 o 
  -6  15   3      156.37      151.35     14.91 o 
  -5  15   3       69.29       78.34     11.15 o 
  -4  15   3       77.11       82.35      7.71 o 
  -3  15   3        5.37        8.88      4.64 o 
  -2  15   3       65.49       67.16      6.16 o 
  -1  15   3      132.29      137.68      7.98 o 
   0  15   3       32.68       35.90      4.78 o 
   1  15   3        8.62       11.62      3.60 o 
   2  15   3       48.81       51.19      6.26 o 
   3  15   3        6.83        5.01      5.08 o 
   4  15   3        1.80       23.80     10.12 o 
   5  15   3        2.93        7.11      6.62 o 
   6  15   3      251.84      222.42     16.96 o 
   7  15   3       76.26       83.28     14.39 o 
   8  15   3        0.58        7.22     11.00 o 
  -8  16   3       55.92       48.70     17.53 o 
  -7  16   3       28.58       19.06      8.91 o 
  -6  16   3      103.11       90.78     11.57 o 
  -5  16   3      143.83      129.22     11.54 o 
  -4  16   3       56.59       71.99      8.42 o 
  -3  16   3        1.37       10.20      4.88 o 
  -2  16   3       49.96       66.12      7.32 o 
  -1  16   3        4.87        3.59      3.71 o 
   0  16   3        2.11        3.31      3.38 o 
   1  16   3       77.73       73.90      6.93 o 
   2  16   3      201.55      216.42     11.87 o 
   3  16   3        0.02        9.83      8.07 o 
   4  16   3       59.48       65.56      9.86 o 
   5  16   3        0.02        0.28      6.45 o 
   6  16   3       16.73       11.89      7.52 o 
   7  16   3      119.79      125.31     17.90 o 
   8  16   3       12.55       -5.38     12.06 o 
  -8  17   3        2.13       -9.93     12.07 o 
  -7  17   3        9.86        6.36      8.05 o 
  -6  17   3       29.45       21.01      9.32 o 
  -5  17   3       19.07       17.36      8.13 o 
  -4  17   3      221.88      217.07     12.43 o 
  -3  17   3       15.88       26.08      6.20 o 
  -2  17   3       73.69       82.63      7.62 o 
  -1  17   3      159.71      156.81      9.64 o 
   0  17   3       26.39       40.99      5.63 o 
   1  17   3       77.24       74.55      7.05 o 
   2  17   3      143.67      117.58     10.43 o 
   3  17   3      617.18      583.94     23.09 o 
   4  17   3      661.17      628.88     27.00 o 
   5  17   3       54.16       38.44      9.48 o 
   6  17   3       35.79       46.95     11.83 o 
   7  17   3        0.77       -0.34      9.80 o 
   8  17   3        7.83       24.80     23.17 o 
  -8  18   3        0.21        3.39     14.36 o 
  -7  18   3        2.76       27.70     14.09 o 
  -6  18   3      129.74      112.64     13.07 o 
  -5  18   3      134.86      107.98     13.03 o 
  -4  18   3       79.95       72.88      8.93 o 
  -3  18   3        6.02       13.31      5.94 o 
  -2  18   3      261.48      217.62     16.20 o 
  -1  18   3       37.79       45.54      6.57 o 
   0  18   3       40.71       28.05      6.77 o 
   1  18   3      490.87      418.20     17.16 o 
   2  18   3     2038.12     1994.81     64.99 o 
   3  18   3      692.68      627.08     27.23 o 
   4  18   3      225.47      218.81     16.75 o 
   5  18   3        0.47       -1.03      7.04 o 
   6  18   3      150.28      145.66     20.48 o 
   7  18   3        0.25      -11.36     14.23 o 
   8  18   3        5.43       35.73     32.03 o 
  -7  19   3        0.32       -0.84      9.04 o 
  -6  19   3       50.21       38.42     11.30 o 
  -5  19   3      200.43      170.59     14.45 o 
  -4  19   3        7.92        7.85      5.57 o 
  -3  19   3      113.36      100.02      9.56 o 
  -2  19   3        8.73        2.84      5.98 o 
  -1  19   3       17.29       20.19      5.68 o 
   0  19   3        1.18        3.84      4.72 o 
   1  19   3      334.26      318.38     25.38 o 
   2  19   3      317.07      340.28     28.76 o 
   3  19   3      218.28      236.54     19.77 o 
   4  19   3      358.74      346.17     24.63 o 
   5  19   3       97.02       81.58     15.38 o 
   6  19   3       26.62       49.81     15.84 o 
   7  19   3       57.45       74.35     20.64 o 
  -7  20   3        2.59       11.30     12.11 o 
  -6  20   3       31.19       11.59      9.85 o 
  -5  20   3       24.57       20.69      9.15 o 
  -4  20   3        0.10        3.68      5.76 o 
  -3  20   3       58.04       54.53      8.31 o 
  -2  20   3      201.28      224.23     14.73 o 
  -1  20   3      164.09      123.59      9.88 o 
   0  20   3       36.99       22.03      7.55 o 
   1  20   3       26.26       37.68     12.11 o 
   2  20   3      129.23      111.39     15.21 o 
   3  20   3        5.27        9.15     11.54 o 
   4  20   3        0.29       12.12     10.16 o 
   5  20   3        5.65        6.10      8.96 o 
   6  20   3       21.73       36.28     17.33 o 
   7  20   3       11.63       22.17     15.76 o 
  -7  21   3       15.64       15.12     15.17 o 
  -6  21   3        1.97       10.47     13.70 o 
  -5  21   3        1.11        4.20      7.61 o 
  -4  21   3        4.67        0.24      5.40 o 
  -3  21   3       11.40       12.29      6.38 o 
  -2  21   3      203.94      174.70     15.31 o 
  -1  21   3       15.13       29.28      8.43 o 
   0  21   3       30.14       42.84      9.76 o 
   1  21   3       54.46       81.77     13.62 o 
   2  21   3       10.48       12.11      8.86 o 
   3  21   3       35.75       28.01     11.98 o 
   4  21   3       17.79       23.23     11.39 o 
   5  21   3       13.90       13.23     11.07 o 
   6  21   3       47.16       27.00     16.68 o 
   7  21   3        9.53       -5.33     29.84 o 
  -6  22   3        5.39       20.86     16.49 o 
  -5  22   3       11.29        0.48      9.54 o 
  -4  22   3        0.31        3.04      7.86 o 
  -3  22   3       49.65       44.89     11.60 o 
  -2  22   3       29.52       54.40     15.03 o 
  -1  22   3        1.60        9.29      7.53 o 
   0  22   3        0.42        8.07      7.21 o 
   1  22   3       31.85       28.60     11.41 o 
   2  22   3        2.92       -8.59     10.77 o 
   3  22   3        0.08       11.17     10.64 o 
   4  22   3        3.37        8.15     10.06 o 
   5  22   3        1.12        0.10      8.92 o 
   6  22   3        2.01       11.09     15.92 o 
  -6  23   3       19.54        3.53     12.68 o 
  -5  23   3        1.24       -3.31     13.21 o 
  -4  23   3        4.42        9.50      9.66 o 
  -3  23   3        8.33        3.05      7.82 o 
  -2  23   3        0.01        4.30      6.84 o 
  -1  23   3       22.24        8.70      7.50 o 
   0  23   3       18.23       19.18     17.53 o 
   1  23   3        0.27       -0.49      7.34 o 
   2  23   3       29.16       25.89     11.91 o 
   3  23   3       14.17       33.37     14.16 o 
   4  23   3        0.02       16.16     11.65 o 
   5  23   3        8.47        0.62      8.71 o 
   6  23   3        1.55        0.45     15.01 o 
  -5  24   3        0.65        3.84     14.66 o 
  -4  24   3       10.50        3.94     12.84 o 
  -3  24   3        2.76        5.06      7.70 o 
  -2  24   3        1.82       12.10      9.46 o 
  -1  24   3       25.83       16.59     11.49 o 
   0  24   3        2.39       -2.39      8.62 o 
   1  24   3       20.52        4.69      9.72 o 
   2  24   3       54.23       66.45     15.18 o 
   3  24   3        6.10       27.32     13.27 o 
   4  24   3        1.14       11.85     13.96 o 
   5  24   3        6.68       10.20     14.44 o 
  -4  25   3        0.15      -14.04     14.04 o 
  -3  25   3       21.22       44.42     16.08 o 
  -2  25   3       16.01       15.55     10.81 o 
  -1  25   3       20.63       17.28     11.24 o 
   0  25   3       37.86       41.32     13.92 o 
   1  25   3       30.13       21.52     11.91 o 
   2  25   3        0.78        0.19      8.88 o 
   3  25   3        0.00       23.09     13.27 o 
   4  25   3       18.58       13.50     13.64 o 
  -4  26   3        0.20        2.13     23.44 o 
  -2  26   3       41.60       50.19     22.27 o 
  -1  26   3       15.70        8.73     13.06 o 
   0  26   3       67.15       83.61     20.71 o 
   1  26   3        6.94       13.25     12.02 o 
   2  26   3       44.43       57.31     23.62 o 
   3  26   3        0.16       16.85     12.58 o 
  -3  27   3        0.35        8.52     24.51 o 
  -2  27   3        0.07       -3.58     12.80 o 
  -1  27   3        7.20        4.15     11.77 o 
   0  27   3       50.72      110.26     20.93 o 
   1  27   3        6.51       17.18     14.23 o 
   2  27   3        1.67        1.23     10.16 o 
  -1  28   3       29.98       34.54     25.09 o 
   0  28   3        2.56       -2.38     19.20 o 
 -10   0   4       17.06        0.89     17.05 o 
  -9   0   4        0.16        1.91     10.91 o 
  -8   0   4       64.72       77.82     18.45 o 
  -7   0   4        2.02       -3.01      8.64 o 
  -6   0   4       64.83       70.01     15.32 o 
  -5   0   4       45.72       51.69     10.55 o 
  -4   0   4     1346.51     1531.18     28.32 o 
  -3   0   4     7405.76     7610.64    111.15 o 
  -2   0   4     1764.03     1711.95     38.08 o 
  -1   0   4      914.50      729.81     17.69 o 
   0   0   4     3059.25     2847.04     53.02 o 
   1   0   4     1601.76     1710.80     27.95 o 
   2   0   4      207.73      192.21     16.17 o 
   3   0   4     5137.79     5366.47     93.43 o 
   4   0   4    18631.80    18269.58    313.73 o 
   5   0   4     8110.15     8019.15    168.91 o 
   6   0   4     1342.17     1326.40     44.28 o 
   7   0   4      454.14      398.25     24.36 o 
   8   0   4       12.22       23.00     10.31 o 
   9   0   4        9.43        7.09     11.99 o 
  10   0   4        5.80        4.26     24.51 o 
 -10   1   4        2.69      -10.15     12.70 o 
  -9   1   4       87.87      109.26     17.24 o 
  -8   1   4       62.33       88.69     14.22 o 
  -7   1   4       47.33       62.64     14.92 o 
  -6   1   4      391.28      394.82     19.15 o 
  -5   1   4      753.02      720.34     24.08 o 
  -4   1   4      608.84      672.42     14.20 o 
  -3   1   4      198.59      221.99      5.18 o 
  -2   1   4      121.26       72.38      2.96 o 
  -1   1   4     1491.88     1489.52     20.35 o 
   0   1   4     2980.62     2786.91     32.05 o 
   1   1   4     2235.64     2308.83     44.64 o 
   2   1   4     6840.25     7243.94     75.52 o 
   3   1   4      165.58      126.35      6.67 o 
   4   1   4     4319.31     4233.51     65.67 o 
   5   1   4      609.19      569.03     16.85 o 
   6   1   4      241.93      252.69     12.36 o 
   7   1   4      348.80      342.25     19.86 o 
   8   1   4        9.29       34.31     10.52 o 
   9   1   4       13.75        9.99      8.79 o 
  10   1   4        7.27        6.39     14.32 o 
 -10   2   4        8.59       -2.12      9.67 o 
  -9   2   4       18.57       20.55     13.16 o 
  -8   2   4       72.07       75.98     13.75 o 
  -7   2   4       37.74       39.51      9.80 o 
  -6   2   4       30.70       44.71      8.94 o 
  -5   2   4      174.10      156.47      7.45 o 
  -4   2   4     2108.88     2043.55     35.58 o 
  -3   2   4      369.79      369.14      6.76 o 
  -2   2   4     1978.31     1835.49     25.83 o 
  -1   2   4      457.53      510.23      9.47 o 
   0   2   4     2396.34     2528.08     29.81 o 
   1   2   4     4892.67     4608.37     45.51 o 
   2   2   4      313.35      291.87      7.52 o 
   3   2   4     1624.17     1683.72     27.12 o 
   4   2   4      566.47      486.85     12.42 o 
   5   2   4      246.20      231.82      9.17 o 
   6   2   4       65.12       56.37      7.93 o 
   7   2   4       58.59       59.70      9.13 o 
   8   2   4       43.43       49.61      8.52 o 
   9   2   4       12.55       11.67      8.56 o 
  10   2   4        0.36       -1.07     12.81 o 
 -10   3   4       12.67        1.40      8.91 o 
  -9   3   4       32.40        9.02     10.12 o 
  -8   3   4      129.06      127.41     16.24 o 
  -7   3   4       68.70       72.42     11.31 o 
  -6   3   4        4.82       11.65      5.24 o 
  -5   3   4       41.03       44.14      5.05 o 
  -4   3   4       91.53       72.38      5.93 o 
  -3   3   4      106.70      118.35      4.45 o 
  -2   3   4      216.64      248.91     11.69 o 
  -1   3   4      326.89      379.04      7.90 o 
   0   3   4      938.74      951.22     12.96 o 
   1   3   4      208.75      230.03      4.61 o 
   2   3   4     1004.61      935.25     13.14 o 
   3   3   4      305.98      213.61      6.41 o 
   4   3   4     1009.35      986.77     20.48 o 
   5   3   4        9.54       19.63      4.37 o 
   6   3   4      236.67      240.41     11.54 o 
   7   3   4       14.27       37.57      7.33 o 
   8   3   4       10.46        7.96      6.64 o 
   9   3   4       67.52       77.23     15.02 o 
  10   3   4       21.83       14.74     13.27 o 
 -10   4   4       37.96       46.94     16.12 o 
  -9   4   4        1.80       44.48     20.61 o 
  -8   4   4       15.80       11.82     11.07 o 
  -7   4   4      128.77      134.42     15.26 o 
  -6   4   4      155.14      149.28      9.66 o 
  -5   4   4      215.02      186.95      9.82 o 
  -4   4   4        1.85       11.36      3.98 o 
  -3   4   4      100.02      114.75     17.98 o 
  -2   4   4      416.92      406.52      7.87 o 
  -1   4   4     5412.07     5364.21     56.46 o 
   0   4   4      722.16      611.36     10.93 o 
   1   4   4     1113.72     1061.22     12.56 o 
   2   4   4       77.67       85.47      3.65 o 
   3   4   4      243.29      208.15      8.91 o 
   4   4   4      975.10      926.41     21.84 o 
   5   4   4       18.95       33.30      5.88 o 
   6   4   4      155.47      184.31      9.64 o 
   7   4   4        0.18        2.80      4.19 o 
   8   4   4        0.74        2.97      5.59 o 
   9   4   4        0.50       -6.03      9.28 o 
  10   4   4        0.12       -0.36      9.40 o 
 -10   5   4        0.39        5.04     10.21 o 
  -9   5   4        0.03       27.14     25.06 o 
  -8   5   4        6.43       22.51     16.80 o 
  -7   5   4       96.45      115.17     14.00 o 
  -6   5   4       22.70       45.64      9.84 o 
  -5   5   4       30.43       38.64      5.93 o 
  -4   5   4       58.58       48.58      6.58 o 
  -3   5   4      150.59      153.21      5.24 o 
  -2   5   4     1021.54     1007.67     15.77 o 
  -1   5   4     1878.93     2028.88     26.25 o 
   0   5   4      201.18      145.07      5.70 o 
   1   5   4     2461.68     2288.18     30.11 o 
   2   5   4      151.93      157.65      2.85 o 
   3   5   4       25.23       22.92      5.24 o 
   4   5   4      240.13      248.57      7.78 o 
   5   5   4      296.13      319.64     10.57 o 
   6   5   4       21.93       22.48      5.04 o 
   7   5   4        1.13       -1.82      4.40 o 
   8   5   4        1.36        6.03      7.32 o 
   9   5   4        8.97       28.53     11.90 o 
  10   5   4        5.33       -3.94     12.95 o 
 -10   6   4       31.80       18.52     12.32 o 
  -9   6   4        2.66       10.56     10.48 o 
  -8   6   4       98.93       97.22     15.16 o 
  -7   6   4        0.15       10.81      6.58 o 
  -6   6   4      190.47      185.93     11.47 o 
  -5   6   4       91.98      100.53      9.78 o 
  -4   6   4      234.32      319.02     56.07 o 
  -3   6   4     1053.48     1038.29     16.99 o 
  -2   6   4      464.02      470.67      9.75 o 
  -1   6   4       30.24       21.38      2.78 o 
   0   6   4     4154.68     4246.09     55.12 o 
   1   6   4       19.04       12.10      0.74 o 
   2   6   4       27.04       40.24      3.75 o 
   3   6   4       81.72       67.35      7.70 o 
   4   6   4      556.26      487.12     11.73 o 
   5   6   4       44.92       39.15      4.49 o 
   6   6   4        1.02        4.73      3.99 o 
   7   6   4       57.03       57.63      7.51 o 
   8   6   4       16.06       13.20      7.57 o 
   9   6   4        1.82       10.20     10.46 o 
  10   6   4        3.39       19.80     14.95 o 
 -10   7   4       12.42        8.24     11.30 o 
  -9   7   4      178.13      140.82     19.19 o 
  -8   7   4       13.29       -3.00      7.34 o 
  -7   7   4      317.50      300.73     17.43 o 
  -6   7   4       72.45       63.13      8.10 o 
  -5   7   4       67.40      110.18     26.55 o 
  -4   7   4        0.34        2.35      3.96 o 
  -3   7   4      168.91      201.29      7.07 o 
  -2   7   4      134.93      128.28      5.45 o 
  -1   7   4     2153.32     2375.12     84.81 o 
   0   7   4     1564.20     1486.00     65.07 o 
   1   7   4       11.91       17.99      3.05 o 
   2   7   4       41.26       44.74      3.50 o 
   3   7   4      589.84      544.12     14.73 o 
   4   7   4        1.39        8.61      3.89 o 
   5   7   4        9.80       12.01      5.08 o 
   6   7   4        1.32        1.98      3.27 o 
   7   7   4       11.06       31.81     11.39 o 
   8   7   4        7.51       13.86      7.02 o 
   9   7   4        0.17        5.69     10.00 o 
  10   7   4       13.01       -1.21     12.02 o 
 -10   8   4        0.47       12.88     18.33 o 
  -9   8   4       31.66       46.86     16.21 o 
  -8   8   4      436.35      556.49    150.80 o 
  -7   8   4     1004.11     1141.97    205.88 o 
  -6   8   4       26.86      100.48     23.00 o 
  -5   8   4       98.90       92.93     10.15 o 
  -4   8   4        0.19        2.00      3.52 o 
  -3   8   4       23.82       28.73      3.57 o 
  -2   8   4       13.33       27.00      3.40 o 
  -1   8   4     1376.35     1395.49     19.17 o 
   0   8   4     3960.53     4377.99     61.66 o 
   1   8   4     1545.35     1824.38     71.86 o 
   2   8   4        0.04        1.80      1.89 o 
   3   8   4        4.73        4.93      3.88 o 
   4   8   4       43.61       57.17      8.88 o 
   5   8   4       14.17        9.72      5.01 o 
   6   8   4       70.94       61.91      9.36 o 
   7   8   4        5.08        3.65      5.36 o 
   8   8   4       73.04      103.67     13.48 o 
   9   8   4        0.89       21.66     11.41 o 
 -10   9   4       23.49       71.94     41.06 o 
  -9   9   4      106.44       88.23     19.40 o 
  -8   9   4        6.48       37.61     29.47 o 
  -7   9   4        1.86        2.27      7.57 o 
  -6   9   4       94.23       90.65     10.91 o 
  -5   9   4      144.56      151.11     11.81 o 
  -4   9   4        0.07        0.23      2.53 o 
  -3   9   4        0.22        3.14      2.79 o 
  -2   9   4     1286.29     1453.35     24.13 o 
  -1   9   4       82.41       68.49      4.80 o 
   0   9   4     2320.33     2416.97     38.56 o 
   1   9   4       50.45       42.77      3.08 o 
   2   9   4      911.74      971.42     18.97 o 
   3   9   4       61.98       82.54      6.29 o 
   4   9   4      357.15      336.42     19.68 o 
   5   9   4       34.29       34.18      6.72 o 
   6   9   4       80.84       78.66      9.48 o 
   7   9   4        2.95        4.59      6.39 o 
   8   9   4        0.10       11.65     10.56 o 
   9   9   4        0.81        5.20     10.42 o 
  -9  10   4       13.08        5.10      9.34 o 
  -8  10   4       51.24       45.46     12.90 o 
  -7  10   4       64.83       64.36     10.94 o 
  -6  10   4       30.14       51.29     10.14 o 
  -5  10   4        1.70        5.13      5.20 o 
  -4  10   4       18.29       28.33      3.86 o 
  -3  10   4      429.00      383.72     11.42 o 
  -2  10   4      136.71      135.93      6.18 o 
  -1  10   4      100.22      105.35      6.91 o 
   0  10   4       28.85       60.85      9.20 o 
   1  10   4      484.86      533.56     20.49 o 
   2  10   4      995.87      916.66     19.37 o 
   3  10   4      130.91      107.49      7.49 o 
   4  10   4        9.73       -0.66      3.76 o 
   5  10   4        0.01       -0.76      4.29 o 
   6  10   4       11.59        6.06      5.73 o 
   7  10   4        3.26        1.21      5.34 o 
   8  10   4       29.50       20.95     11.73 o 
   9  10   4        2.28        4.61      9.85 o 
  -9  11   4       30.19       12.69     10.70 o 
  -8  11   4        2.45        1.45      7.82 o 
  -7  11   4        3.90        5.03      6.77 o 
  -6  11   4      269.20      294.39     17.95 o 
  -5  11   4       27.08       39.66      7.50 o 
  -4  11   4      176.90      169.46      8.13 o 
  -3  11   4      157.99      163.28      7.64 o 
  -2  11   4      165.24      161.20      6.48 o 
  -1  11   4        0.69        0.27      1.68 o 
   0  11   4       34.73       29.47      5.50 o 
   1  11   4       26.69       38.10      3.57 o 
   2  11   4      337.55      375.16     12.46 o 
   3  11   4      478.51      455.64     14.98 o 
   4  11   4       24.81       33.04      7.46 o 
   5  11   4      284.20      281.72     15.51 o 
   6  11   4        0.98        1.94      5.50 o 
   7  11   4       94.83      109.62     18.76 o 
   8  11   4       27.76       18.12     11.23 o 
   9  11   4       11.93       -5.38      9.83 o 
  -9  12   4       14.22       22.85     12.32 o 
  -8  12   4       13.60        9.87     12.00 o 
  -7  12   4      685.27      714.70     34.60 o 
  -6  12   4       18.29       18.62      8.48 o 
  -5  12   4       16.85       19.28      7.07 o 
  -4  12   4      431.85      432.71     14.62 o 
  -3  12   4        7.60       12.35      4.19 o 
  -2  12   4       75.68       69.23      5.28 o 
  -1  12   4       37.58       35.74      3.57 o 
   0  12   4       20.35       10.79      1.87 o 
   1  12   4      854.31      899.31     18.14 o 
   2  12   4        1.15        8.72      6.52 o 
   3  12   4       16.87       31.64      5.52 o 
   4  12   4      695.81      646.47     21.87 o 
   5  12   4       62.59       58.77     10.16 o 
   6  12   4      153.01      178.93     14.52 o 
   7  12   4       12.34       11.79      7.90 o 
   8  12   4       19.76        7.99     10.16 o 
   9  12   4        3.69        5.06     12.62 o 
  -9  13   4       14.16        9.11     13.31 o 
  -8  13   4       29.80       52.11     14.14 o 
  -7  13   4       54.45       79.21     13.64 o 
  -6  13   4       40.49       48.35     12.08 o 
  -5  13   4       14.14       28.01      7.91 o 
  -4  13   4      115.77      116.83      7.93 o 
  -3  13   4      115.49      117.71      7.58 o 
  -2  13   4      198.25      232.30      9.06 o 
  -1  13   4       15.61       18.77      3.67 o 
   0  13   4        0.14        0.41      1.73 o 
   1  13   4      108.37      132.94      9.46 o 
   2  13   4       93.06      105.91     10.92 o 
   3  13   4      109.07       96.03      8.19 o 
   4  13   4       78.19       87.05      9.20 o 
   5  13   4       53.37       54.97      8.65 o 
   6  13   4        1.32       -4.03      6.67 o 
   7  13   4        2.19       -2.88      6.83 o 
   8  13   4        0.91        4.62      9.10 o 
   9  13   4        2.45      -17.40     17.40 o 
  -9  14   4       35.39       32.88     17.06 o 
  -8  14   4       46.78       28.48     11.59 o 
  -7  14   4       29.51       29.16     10.18 o 
  -6  14   4       98.12      113.17     13.28 o 
  -5  14   4       15.48       12.67      6.71 o 
  -4  14   4      539.41      493.39     16.79 o 
  -3  14   4      167.40      169.15      9.24 o 
  -2  14   4       99.98      101.18      6.38 o 
  -1  14   4        2.29        5.79      2.57 o 
   0  14   4        9.82        9.74      4.39 o 
   1  14   4        2.58        4.14      2.74 o 
   2  14   4        0.53       -1.59      5.71 o 
   3  14   4       22.22       12.33      7.41 o 
   4  14   4      109.26      116.48     10.45 o 
   5  14   4        0.76        9.45      6.24 o 
   6  14   4       11.83       35.68     15.40 o 
   7  14   4        2.03        8.71      7.69 o 
   8  14   4        3.75       -9.19     12.09 o 
  -8  15   4        6.25       13.74     11.66 o 
  -7  15   4       89.14       83.87     13.33 o 
  -6  15   4        9.57        4.52      6.93 o 
  -5  15   4       14.62        1.83      6.79 o 
  -4  15   4        4.08        7.81      4.96 o 
  -3  15   4       78.91       84.38      7.87 o 
  -2  15   4      614.77      573.93     16.20 o 
  -1  15   4       48.44       44.35      7.70 o 
   0  15   4      227.83      229.65     11.88 o 
   1  15   4        2.72        0.94      3.00 o 
   2  15   4      104.11      109.83     12.61 o 
   3  15   4      523.42      514.18     17.94 o 
   4  15   4       36.88       27.33      7.01 o 
   5  15   4      201.56      223.13     15.58 o 
   6  15   4       70.22       67.91     13.24 o 
   7  15   4       16.96       26.56     12.60 o 
   8  15   4       11.50       20.26     14.12 o 
  -8  16   4        6.01       14.74     14.55 o 
  -7  16   4        0.07       -1.28      6.19 o 
  -6  16   4        0.23        0.25      5.97 o 
  -5  16   4        9.58       -0.69      5.68 o 
  -4  16   4      207.96      200.06     11.66 o 
  -3  16   4      456.76      453.64     16.63 o 
  -2  16   4       61.56       46.75      5.82 o 
  -1  16   4       94.70      101.18      6.22 o 
   0  16   4       94.84       94.54      9.58 o 
   1  16   4      135.27      108.04      8.00 o 
   2  16   4      399.93      454.85     24.28 o 
   3  16   4        4.54       -7.76      7.76 o 
   4  16   4      493.03      521.06     28.12 o 
   5  16   4      276.11      268.99     20.70 o 
   6  16   4        9.34       11.49      9.17 o 
   7  16   4        7.23       18.94     13.98 o 
   8  16   4       68.34      100.82     23.73 o 
  -8  17   4       26.65       31.56     15.97 o 
  -7  17   4        3.11       -0.33      5.99 o 
  -6  17   4        0.21       -1.93      7.29 o 
  -5  17   4       14.83       12.84      7.54 o 
  -4  17   4       16.02       12.24      5.68 o 
  -3  17   4      211.00      203.54     12.01 o 
  -2  17   4        0.95        3.63      4.14 o 
  -1  17   4      449.38      411.88     19.27 o 
   0  17   4      371.41      417.33     17.57 o 
   1  17   4      396.64      375.04     21.03 o 
   2  17   4      155.86      140.32     15.09 o 
   3  17   4      189.58      174.44     17.06 o 
   4  17   4      286.78      339.54     23.69 o 
   5  17   4       45.10       65.45     14.13 o 
   6  17   4      148.39      115.98     18.03 o 
   7  17   4       26.93       24.89     15.74 o 
   8  17   4        0.01        3.63     14.06 o 
  -8  18   4        0.50        2.23     16.35 o 
  -7  18   4        2.02        4.20     10.10 o 
  -6  18   4       31.01       34.02     10.07 o 
  -5  18   4       13.47       19.44      9.51 o 
  -4  18   4      323.36      333.98     16.83 o 
  -3  18   4      122.03      137.33     11.11 o 
  -2  18   4      271.86      245.19     12.77 o 
  -1  18   4      345.83      319.86     21.22 o 
   0  18   4      586.14      596.26     22.69 o 
   1  18   4       23.81       20.16     10.50 o 
   2  18   4       14.81       35.78     10.81 o 
   3  18   4       28.01       11.49      9.45 o 
   4  18   4       68.20       74.82     13.41 o 
   5  18   4       16.46       15.66     10.83 o 
   6  18   4       60.97       79.22     23.64 o 
   7  18   4        0.05       -7.94     13.60 o 
  -7  19   4        5.22       18.62     14.74 o 
  -6  19   4        3.43        5.75      7.39 o 
  -5  19   4       49.62       39.48     10.86 o 
  -4  19   4       59.56       67.31      9.61 o 
  -3  19   4       48.29       51.43      8.00 o 
  -2  19   4       81.79       79.41     11.38 o 
  -1  19   4      396.87      434.69     21.89 o 
   0  19   4      272.83      267.77     15.95 o 
   1  19   4      751.97      685.00     33.38 o 
   2  19   4       11.01       38.63     17.61 o 
   3  19   4       48.04       77.54     14.24 o 
   4  19   4       54.37       65.98     15.12 o 
   5  19   4       10.77       14.24     10.78 o 
   6  19   4      160.41      148.81     21.53 o 
   7  19   4       16.22       32.87     18.69 o 
  -7  20   4       12.94       12.27     15.08 o 
  -6  20   4        3.01       -1.95      8.70 o 
  -5  20   4        2.58        1.11      8.23 o 
  -4  20   4       40.38       24.08      7.99 o 
  -3  20   4      258.65      220.48     16.63 o 
  -2  20   4        0.82       -2.42      6.45 o 
  -1  20   4       70.10       79.71     11.11 o 
   0  20   4        9.18        6.52      6.27 o 
   1  20   4      201.87      207.22     29.84 o 
   2  20   4        0.31        5.53      8.00 o 
   3  20   4       20.69       21.24     10.70 o 
   4  20   4      495.64      507.83     31.11 o 
   5  20   4      137.29      137.64     20.76 o 
   6  20   4        5.64       20.02     14.06 o 
   7  20   4       35.86       15.12     16.52 o 
  -6  21   4       28.86       26.22     17.08 o 
  -5  21   4       30.16       32.63     16.19 o 
  -4  21   4       11.41       10.06      9.32 o 
  -3  21   4        0.25       -3.31      6.93 o 
  -2  21   4        2.63       20.77     10.71 o 
  -1  21   4       12.00       16.71      8.13 o 
   0  21   4       30.62       27.48     10.19 o 
   1  21   4       14.11       39.67     13.18 o 
   2  21   4       61.57       49.39     12.72 o 
   3  21   4        0.96       -1.75      8.23 o 
   4  21   4        0.01        5.01      9.92 o 
   5  21   4       10.44        2.42      8.98 o 
   6  21   4       32.21       85.12     23.26 o 
  -6  22   4        0.00        8.29     15.08 o 
  -5  22   4        1.40        4.59      9.63 o 
  -4  22   4       10.21        9.96      9.15 o 
  -3  22   4        5.08       10.93      8.80 o 
  -2  22   4        5.04       17.29      8.82 o 
  -1  22   4        3.23       -1.26      6.68 o 
   0  22   4       71.78       91.21     16.05 o 
   1  22   4       31.98       48.35     19.34 o 
   2  22   4        9.73       22.12     11.51 o 
   3  22   4        6.88       28.94     13.94 o 
   4  22   4        7.10       -1.03      8.91 o 
   5  22   4        5.04       10.92     12.80 o 
   6  22   4        0.04        3.71     13.86 o 
  -5  23   4       28.71       49.68     40.49 o 
  -4  23   4       17.94       15.75     12.05 o 
  -3  23   4       21.22       19.96      8.94 o 
  -2  23   4        0.99       14.26     13.87 o 
  -1  23   4       15.73       31.82     16.57 o 
   0  23   4        9.18        7.39      9.16 o 
   1  23   4       13.19       15.63     10.97 o 
   2  23   4        0.14        9.19     10.34 o 
   3  23   4       34.56       42.46     21.22 o 
   4  23   4        8.68       21.21     14.01 o 
   5  23   4       18.84       -2.51      9.63 o 
  -5  24   4        1.25        7.06     16.54 o 
  -4  24   4       15.42       13.93     15.17 o 
  -3  24   4        0.18       -5.04      7.27 o 
  -2  24   4       32.73       41.67     13.09 o 
  -1  24   4       10.74        1.71      8.03 o 
   0  24   4        1.95       20.36     11.68 o 
   1  24   4       10.57       -7.00      9.90 o 
   2  24   4        2.97       -3.23     10.06 o 
   3  24   4       15.08       22.96     12.58 o 
   4  24   4        0.00        0.22     10.46 o 
   5  24   4        5.46       20.69     16.15 o 
  -4  25   4       43.35       44.60     21.09 o 
  -3  25   4        4.61       48.82     27.17 o 
  -2  25   4       28.57       20.88     14.06 o 
  -1  25   4        8.55        5.92     11.84 o 
   0  25   4        1.25        6.25     10.70 o 
   1  25   4        0.23        3.68      9.43 o 
   2  25   4       30.38       32.41     13.95 o 
   3  25   4        0.09        5.90     10.74 o 
   4  25   4        0.03       15.42     13.34 o 
  -3  26   4        0.88        5.33     22.38 o 
  -2  26   4        3.38       -4.38     12.73 o 
  -1  26   4        4.49        4.10     10.73 o 
   0  26   4       13.13        9.58     11.60 o 
   1  26   4        3.78       11.38     13.30 o 
   2  26   4        0.59        4.28     10.64 o 
   3  26   4       40.74       30.96     17.31 o 
  -2  27   4        3.29       -4.46     16.37 o 
  -1  27   4        7.94        2.10     10.58 o 
   0  27   4        0.34        3.56     12.54 o 
   1  27   4       11.35        7.28     12.89 o 
   2  27   4        2.07       26.51     20.81 o 
 -10   1   5        0.18        8.86     11.47 o 
  -9   1   5       45.21       46.79     13.78 o 
  -8   1   5       86.67       84.93     13.45 o 
  -7   1   5       24.07       37.92     10.24 o 
  -6   1   5       74.68       67.31      9.85 o 
  -5   1   5        3.50        0.92      2.64 o 
  -4   1   5      113.29      108.16      7.78 o 
  -3   1   5     2791.00     2850.74     37.87 o 
  -2   1   5     1049.05     1168.83     20.88 o 
  -1   1   5      916.03     1048.63     19.52 o 
   0   1   5      365.26      362.40      7.20 o 
   1   1   5       49.95       43.85      2.98 o 
   2   1   5       56.30       57.47      6.11 o 
   3   1   5      995.82     1054.74     19.28 o 
   4   1   5      213.36      205.73      8.58 o 
   5   1   5      181.18      185.33      9.24 o 
   6   1   5     2248.55     2041.54     44.29 o 
   7   1   5       83.79       88.32      9.52 o 
   8   1   5       40.23       52.72      9.96 o 
   9   1   5        3.28       16.75     14.52 o 
  10   1   5        1.71        4.80     14.32 o 
 -10   2   5        4.59       -0.34      9.32 o 
  -9   2   5        6.56        3.27      9.86 o 
  -8   2   5        0.94        4.04     11.23 o 
  -7   2   5       12.82       24.25      8.91 o 
  -6   2   5        1.12        5.19      6.11 o 
  -5   2   5      201.53      231.03      9.40 o 
  -4   2   5       18.10       15.06      2.33 o 
  -3   2   5     5445.21     5901.77     71.02 o 
  -2   2   5      666.92      757.10     14.82 o 
  -1   2   5      174.21      193.55      7.31 o 
   0   2   5      131.52      146.15      4.50 o 
   1   2   5      190.05      208.58      8.10 o 
   2   2   5     2715.83     2510.43     35.59 o 
   3   2   5      197.97      234.98      7.71 o 
   4   2   5      127.34      110.43      6.93 o 
   5   2   5      163.09      175.27      8.97 o 
   6   2   5      281.90      254.53     12.39 o 
   7   2   5      269.58      277.66     14.84 o 
   8   2   5      135.99       85.48     11.22 o 
   9   2   5       25.62       20.12     11.94 o 
  10   2   5       25.79       56.54     52.21 o 
 -10   3   5        5.78        8.45     12.10 o 
  -9   3   5       17.49       23.47     12.80 o 
  -8   3   5       26.99       32.68     11.74 o 
  -7   3   5       81.17       94.50     13.21 o 
  -6   3   5        1.57        9.09      7.79 o 
  -5   3   5       48.27       53.71      6.78 o 
  -4   3   5      300.18      285.52     10.86 o 
  -3   3   5      134.74      197.20     59.08 o 
  -2   3   5       76.66       72.78      3.96 o 
  -1   3   5     1767.28     1776.34     24.22 o 
   0   3   5      131.41      136.46      4.46 o 
   1   3   5       61.02      118.85      6.20 o 
   2   3   5     1740.48     1745.90     23.75 o 
   3   3   5      290.33      299.26      8.39 o 
   4   3   5      360.50      398.26     11.20 o 
   5   3   5      188.42      199.68      9.32 o 
   6   3   5      373.06      337.51     13.77 o 
   7   3   5       60.62       65.01      8.06 o 
   8   3   5        2.66       12.60      6.88 o 
   9   3   5        2.17       12.90     11.43 o 
  10   3   5        9.26        1.56     14.56 o 
 -10   4   5        0.00       -2.99     10.77 o 
  -9   4   5      177.57      191.07     22.62 o 
  -8   4   5      153.56      177.76     18.60 o 
  -7   4   5        1.56       11.50      8.22 o 
  -6   4   5      133.67      167.97     11.16 o 
  -5   4   5      171.97      178.24      9.89 o 
  -4   4   5      116.47       91.07      7.05 o 
  -3   4   5      131.22      122.53     25.25 o 
  -2   4   5      135.76      175.85      5.81 o 
  -1   4   5      229.18      223.98      6.72 o 
   0   4   5       22.76       59.31     11.90 o 
   1   4   5     1713.23     1652.97     19.98 o 
   2   4   5      735.46      798.97     12.52 o 
   3   4   5      728.23      661.47     13.87 o 
   4   4   5      239.15      249.70      8.58 o 
   5   4   5       60.19       65.34      7.75 o 
   6   4   5      228.82      230.97     11.17 o 
   7   4   5        0.45       11.96      5.60 o 
   8   4   5        7.60       23.15      9.42 o 
   9   4   5        0.26       17.61     12.48 o 
  10   4   5        5.41       -7.34     17.13 o 
 -10   5   5       68.92       66.77     19.05 o 
  -9   5   5       32.57       20.79     12.52 o 
  -8   5   5        0.00       -8.91      8.96 o 
  -7   5   5       19.68       34.50      9.55 o 
  -6   5   5      444.72      457.27     18.05 o 
  -5   5   5      665.22      673.52     21.09 o 
  -4   5   5      218.48      205.80     42.03 o 
  -3   5   5       30.47       34.89      3.24 o 
  -2   5   5        6.58        9.64      2.94 o 
  -1   5   5      183.88      221.97      6.24 o 
   0   5   5      209.42      228.08      4.76 o 
   1   5   5      114.52      141.12      4.61 o 
   2   5   5       36.73       27.68      3.42 o 
   3   5   5      852.16      753.81     19.70 o 
   4   5   5       44.10       48.45      4.08 o 
   5   5   5        0.18        3.71      3.34 o 
   6   5   5       42.06       52.71      6.29 o 
   7   5   5        0.18       -0.38      5.54 o 
   8   5   5       11.67        5.21      7.45 o 
   9   5   5        0.29        0.98      7.88 o 
  10   5   5        4.28       10.66     20.34 o 
 -10   6   5       11.43        2.61     10.13 o 
  -9   6   5       11.90        5.61     10.37 o 
  -8   6   5       57.37       29.06     12.84 o 
  -7   6   5      225.29      231.67     19.34 o 
  -6   6   5       39.41       40.54      7.61 o 
  -5   6   5      185.42      227.98     49.66 o 
  -4   6   5      417.38      467.06     14.73 o 
  -3   6   5      954.85      927.11     17.12 o 
  -2   6   5      343.56      352.80      9.29 o 
  -1   6   5      272.70      247.11      6.32 o 
   0   6   5        0.55        2.32      2.32 o 
   1   6   5      297.60      301.60      6.75 o 
   2   6   5       28.85       41.12      3.49 o 
   3   6   5        7.72        7.22      5.46 o 
   4   6   5      527.97      455.09     16.59 o 
   5   6   5        0.03        4.23      2.86 o 
   6   6   5        6.97        6.68      5.76 o 
   7   6   5       84.56       98.75     11.56 o 
   8   6   5        6.71        6.59      6.34 o 
   9   6   5       18.12       11.63     13.07 o 
 -10   7   5       34.39       32.56     17.76 o 
  -9   7   5       55.01       73.54     15.50 o 
  -8   7   5        3.44       18.21     10.26 o 
  -7   7   5       20.53       21.00      8.20 o 
  -6   7   5      393.45      431.90     76.50 o 
  -5   7   5       68.53       66.00      7.70 o 
  -4   7   5        3.83       16.83      6.97 o 
  -3   7   5      532.54      503.24     12.10 o 
  -2   7   5     1115.00     1298.60     43.51 o 
  -1   7   5     2793.24     2909.19     36.11 o 
   0   7   5       28.99       37.03      6.26 o 
   1   7   5      503.54      496.01      9.95 o 
   2   7   5      822.57      825.15     16.34 o 
   3   7   5       41.58       49.86      5.23 o 
   4   7   5      153.48      144.65      9.22 o 
   5   7   5        8.96       29.75      6.06 o 
   6   7   5        7.36       18.14      7.00 o 
   7   7   5       84.79      100.19     14.92 o 
   8   7   5        0.13       -1.48      6.26 o 
   9   7   5        9.06       10.96     10.47 o 
 -10   8   5       26.80       22.40     16.77 o 
  -9   8   5       49.92       31.39     15.69 o 
  -8   8   5       70.53      107.04     42.28 o 
  -7   8   5       35.82       47.49     10.89 o 
  -6   8   5        8.87       48.77     25.55 o 
  -5   8   5        0.37        3.08      5.42 o 
  -4   8   5        0.00       15.11      5.12 o 
  -3   8   5      313.18      300.68      9.22 o 
  -2   8   5        0.56        1.59      2.50 o 
  -1   8   5     1097.67     1165.29     54.64 o 
   0   8   5      180.89      155.35      6.84 o 
   1   8   5       43.96       33.26      4.88 o 
   2   8   5       34.08       63.13      5.99 o 
   3   8   5       71.67       82.85      9.88 o 
   4   8   5       33.05       77.03      7.54 o 
   5   8   5       52.16       61.94      9.23 o 
   6   8   5        2.98       -0.55      4.63 o 
   7   8   5       19.04       20.07      7.96 o 
   8   8   5        3.49        3.06      6.08 o 
   9   8   5        5.40       14.16     11.66 o 
  -9   9   5       67.05       82.60     19.79 o 
  -8   9   5       24.08        3.67     12.00 o 
  -7   9   5       34.41       75.38     13.44 o 
  -6   9   5      311.07      345.00     17.75 o 
  -5   9   5      295.95      309.12     16.68 o 
  -4   9   5      135.73      129.74      9.63 o 
  -3   9   5        5.99        6.62      3.09 o 
  -2   9   5      965.95      979.89     18.54 o 
  -1   9   5      439.23      420.05     10.36 o 
   0   9   5      220.44      214.54      8.59 o 
   1   9   5      186.28      196.38     14.70 o 
   2   9   5     2084.91     2296.62    102.43 o 
   3   9   5      200.17      229.70     21.78 o 
   4   9   5        4.91        1.92      4.25 o 
   5   9   5        2.53        7.01      5.74 o 
   6   9   5        0.38        7.85      6.14 o 
   7   9   5        0.48        8.42      6.93 o 
   8   9   5        1.82       -3.43      7.16 o 
   9   9   5        1.31      -11.22     11.22 o 
  -9  10   5       18.29       30.75     13.55 o 
  -8  10   5       42.94       38.01     12.38 o 
  -7  10   5     1190.26     1176.27     41.53 o 
  -6  10   5      134.49      139.73     13.26 o 
  -5  10   5        1.77        3.97      5.44 o 
  -4  10   5        7.17       23.89      4.99 o 
  -3  10   5       56.70       46.66      6.86 o 
  -2  10   5       59.01       87.47      9.80 o 
  -1  10   5      226.95      236.41     14.83 o 
   0  10   5      829.99      849.03     18.77 o 
   1  10   5      908.94      972.47     17.77 o 
   2  10   5       96.81      114.89     11.69 o 
   3  10   5       17.00       22.55      4.32 o 
   4  10   5      125.50      109.58      9.63 o 
   5  10   5        5.73       11.65      5.96 o 
   6  10   5      175.24      158.95     13.85 o 
   7  10   5       23.40       19.33      9.85 o 
   8  10   5      137.42      110.80     15.47 o 
   9  10   5        2.44        8.70     15.61 o 
  -9  11   5       59.22       35.15     13.81 o 
  -8  11   5       21.78       11.31      9.67 o 
  -7  11   5       11.53       15.91      8.70 o 
  -6  11   5       56.67       72.47     11.14 o 
  -5  11   5      898.41      904.01     29.87 o 
  -4  11   5      418.52      411.07     13.54 o 
  -3  11   5       77.05       81.96      6.30 o 
  -2  11   5      165.43      206.98      8.38 o 
  -1  11   5       16.89       13.70      6.09 o 
   0  11   5       76.98       43.15      4.65 o 
   1  11   5       99.49       81.48      5.27 o 
   2  11   5      371.03      424.30     18.61 o 
   3  11   5     1068.75     1078.35     25.58 o 
   4  11   5        1.90       10.43      5.03 o 
   5  11   5        1.33        5.90      6.09 o 
   6  11   5      117.07      141.55     13.57 o 
   7  11   5       83.09       79.91     11.88 o 
   8  11   5        0.24       -4.45      9.30 o 
   9  11   5        4.87       20.30     26.13 o 
  -9  12   5        3.06       -7.00     10.27 o 
  -8  12   5        0.52       -3.19      9.43 o 
  -7  12   5      273.69      245.76     19.16 o 
  -6  12   5      232.55      205.10     17.54 o 
  -5  12   5      632.13      621.21     24.44 o 
  -4  12   5     1328.28     1183.66     29.36 o 
  -3  12   5       95.62       82.46      6.67 o 
  -2  12   5       54.95       68.78      5.09 o 
  -1  12   5       66.42       58.68      9.05 o 
   0  12   5       82.55       79.78      6.38 o 
   1  12   5      118.38      111.02     10.94 o 
   2  12   5     1251.84     1327.88     39.58 o 
   3  12   5       82.74       75.05      6.77 o 
   4  12   5      206.09      212.11     12.42 o 
   5  12   5        0.41       11.52      6.63 o 
   6  12   5       75.70       88.65     11.21 o 
   7  12   5        4.57       17.20      7.82 o 
   8  12   5       16.81        3.32     10.58 o 
   9  12   5       19.52       13.45     14.36 o 
  -9  13   5        5.39       -1.46     10.42 o 
  -8  13   5       69.07       74.17     20.76 o 
  -7  13   5        1.03       14.72      8.60 o 
  -6  13   5      915.35      849.48     32.99 o 
  -5  13   5        5.64        6.92      8.00 o 
  -4  13   5     1032.51      971.93     24.81 o 
  -3  13   5        1.24        1.96      3.63 o 
  -2  13   5       17.75       14.10      5.68 o 
  -1  13   5      624.54      678.49     43.77 o 
   0  13   5       28.22       25.27      7.85 o 
   1  13   5       30.36       32.46      7.75 o 
   2  13   5      248.90      263.17     17.13 o 
   3  13   5        2.13        7.58      6.68 o 
   4  13   5       16.51        7.94      4.76 o 
   5  13   5        3.35       -2.68      5.43 o 
   6  13   5       11.52        9.56      6.78 o 
   7  13   5        1.02        4.04      6.77 o 
   8  13   5        0.87        5.06     11.48 o 
  -8  14   5        2.57        4.91     10.31 o 
  -7  14   5       70.05       69.28     13.64 o 
  -6  14   5       16.04       17.39      9.39 o 
  -5  14   5      623.50      617.87     25.15 o 
  -4  14   5        0.28       -0.58      4.04 o 
  -3  14   5       61.38       62.44      6.64 o 
  -2  14   5      241.39      248.65      9.51 o 
  -1  14   5        3.26        1.97      5.84 o 
   0  14   5        2.51       -4.04      4.04 o 
   1  14   5       48.18       47.32      8.94 o 
   2  14   5       85.17       65.10      9.80 o 
   3  14   5       35.50       55.89     11.21 o 
   4  14   5        0.46        2.50      7.07 o 
   5  14   5        8.31        6.87      6.31 o 
   6  14   5       21.13       24.59     11.15 o 
   7  14   5       26.50       25.48     12.30 o 
   8  14   5       22.33       16.32     13.94 o 
  -8  15   5       31.45       28.69     15.36 o 
  -7  15   5       12.93       17.17      9.23 o 
  -6  15   5       10.00        2.20      6.85 o 
  -5  15   5       31.78       55.07      9.84 o 
  -4  15   5       54.63       54.59      8.66 o 
  -3  15   5       88.84       82.53      7.80 o 
  -2  15   5      540.24      524.30     15.11 o 
  -1  15   5        5.25        6.58      5.11 o 
   0  15   5      117.86      115.98      8.74 o 
   1  15   5       54.41       56.38      9.69 o 
   2  15   5      277.94      244.81     16.87 o 
   3  15   5        2.97       10.39      8.00 o 
   4  15   5       12.86       17.72      8.86 o 
   5  15   5        4.48       13.77      9.52 o 
   6  15   5      139.67      179.60     21.90 o 
   7  15   5        8.43       23.28     12.08 o 
   8  15   5        0.04        2.03     11.74 o 
  -8  16   5       10.68        8.71      9.17 o 
  -7  16   5       11.57       14.24      9.45 o 
  -6  16   5      143.29      128.24     14.94 o 
  -5  16   5        3.66        2.31      5.71 o 
  -4  16   5        2.04        4.78      5.23 o 
  -3  16   5       41.06       46.83      6.58 o 
  -2  16   5      319.48      307.11     15.87 o 
  -1  16   5      104.71      104.86     10.25 o 
   0  16   5      110.53      133.35     16.67 o 
   1  16   5      293.44      285.42     18.69 o 
   2  16   5      104.29       91.04     13.39 o 
   3  16   5        3.89        4.21      7.29 o 
   4  16   5       37.22       35.96     14.69 o 
   5  16   5        8.32       18.22     10.87 o 
   6  16   5      145.75      145.55     19.69 o 
   7  16   5        8.58       13.87     13.51 o 
   8  16   5       14.13       13.66     16.92 o 
  -8  17   5        0.71       11.72     18.04 o 
  -7  17   5        4.42        1.51      7.14 o 
  -6  17   5       50.27       61.73     18.44 o 
  -5  17   5      169.15      158.87     15.17 o 
  -4  17   5      215.08      195.86     12.32 o 
  -3  17   5        2.15        5.20      6.27 o 
  -2  17   5      556.63      590.49     22.90 o 
  -1  17   5      139.31      140.16     12.12 o 
   0  17   5        0.21       -4.91      4.91 o 
   1  17   5       54.39       63.58     12.28 o 
   2  17   5        3.96        1.96      6.64 o 
   3  17   5      208.62      215.53     19.04 o 
   4  17   5       18.80       32.76     12.35 o 
   5  17   5      140.61      184.56     20.98 o 
   6  17   5      217.05      236.74     25.04 o 
   7  17   5       87.46       96.99     21.92 o 
  -7  18   5        1.66       21.52     14.58 o 
  -6  18   5        6.29        8.37      8.33 o 
  -5  18   5       16.73       55.23     18.20 o 
  -4  18   5       23.06       40.14     12.36 o 
  -3  18   5      137.65      143.47     15.95 o 
  -2  18   5      114.43       76.38     11.22 o 
  -1  18   5      369.69      285.83     15.66 o 
   0  18   5       98.38      109.90     10.34 o 
   1  18   5      180.26      180.64     18.14 o 
   2  18   5      217.52      224.35     20.41 o 
   3  18   5      264.14      233.10     21.64 o 
   4  18   5      198.37      198.34     21.69 o 
   5  18   5       70.76      107.46     17.25 o 
   6  18   5       35.21       36.02     14.78 o 
   7  18   5      176.66      206.00     32.61 o 
  -7  19   5        0.00      -12.42     15.16 o 
  -6  19   5        1.45        9.87     10.94 o 
  -5  19   5        4.29       10.54     10.78 o 
  -4  19   5       38.76       47.39     11.72 o 
  -3  19   5       98.56       84.24     12.26 o 
  -2  19   5       15.28       11.74      6.87 o 
  -1  19   5       65.32       45.57      9.65 o 
   0  19   5        6.37        5.68      7.66 o 
   1  19   5        5.70       10.30      8.46 o 
   2  19   5       67.72       54.79     12.81 o 
   3  19   5       13.98       24.36     11.83 o 
   4  19   5       26.65       33.27     12.05 o 
   5  19   5       13.43       15.19     11.56 o 
   6  19   5      188.86      191.70     24.42 o 
   7  19   5       47.73       29.40     18.33 o 
  -7  20   5        0.01       -1.80     11.47 o 
  -6  20   5        2.66       -5.20      9.91 o 
  -5  20   5        3.87        8.92     11.37 o 
  -4  20   5       11.54       17.10     11.68 o 
  -3  20   5       49.55       20.66      8.51 o 
  -2  20   5        3.28        9.61      7.35 o 
  -1  20   5       67.36       91.12     12.11 o 
   0  20   5      302.19      247.31     19.74 o 
   1  20   5      187.67      149.72     16.72 o 
   2  20   5       32.21       35.79     12.87 o 
   3  20   5       17.26        7.87      9.59 o 
   4  20   5        0.65        8.48      9.80 o 
   5  20   5        2.98        8.13     10.74 o 
   6  20   5        0.09        8.30     12.63 o 
  -6  21   5       15.21        9.04     14.23 o 
  -5  21   5        5.46        2.01      8.76 o 
  -4  21   5        5.34       17.48     11.55 o 
  -3  21   5       11.79       12.88      9.40 o 
  -2  21   5        0.97        0.17      5.94 o 
  -1  21   5       54.85       60.11     12.72 o 
   0  21   5       98.29       79.00     15.02 o 
   1  21   5        0.24       -1.67      7.55 o 
   2  21   5       16.20       15.74     10.93 o 
   3  21   5       35.93       33.56     13.38 o 
   4  21   5        0.39        0.98      9.27 o 
   5  21   5        9.69       10.36     11.46 o 
   6  21   5       34.63       17.47     15.93 o 
  -6  22   5        0.37        1.75     11.20 o 
  -5  22   5        8.79        0.66      9.04 o 
  -4  22   5        7.96        2.31      8.67 o 
  -3  22   5       93.81       89.61     13.69 o 
  -2  22   5       11.56        5.61      8.07 o 
  -1  22   5        2.05        7.72     10.23 o 
   0  22   5        0.02        4.07      8.25 o 
   1  22   5        9.61        6.82     10.06 o 
   2  22   5        1.52       -2.98      9.38 o 
   3  22   5        5.31        7.36     10.81 o 
   4  22   5        0.00       -2.74      9.16 o 
   5  22   5        7.33        4.28     11.08 o 
  -5  23   5       16.75       19.70     18.36 o 
  -4  23   5       51.45       71.38     16.33 o 
  -3  23   5        0.00       -0.26      6.76 o 
  -2  23   5        4.03       17.43     11.01 o 
  -1  23   5        0.04        4.76      8.50 o 
   0  23   5        0.32        1.27     10.30 o 
   1  23   5        8.28        9.56     10.08 o 
   2  23   5        6.39        3.31      9.74 o 
   3  23   5        0.14       27.42     14.19 o 
   4  23   5        3.38        1.80      9.43 o 
   5  23   5        8.16        2.57     10.68 o 
  -4  24   5        0.42       -3.92     10.87 o 
  -3  24   5        3.81       30.24     19.69 o 
  -2  24   5        1.11       -3.70      9.80 o 
  -1  24   5        6.03        9.59     10.39 o 
   0  24   5        0.85        1.16      9.27 o 
   1  24   5       20.44       26.84     13.26 o 
   2  24   5       13.72        7.11     11.19 o 
   3  24   5       16.15       17.73     12.74 o 
   4  24   5        1.66       27.56     16.23 o 
  -4  25   5        4.80        2.94     15.77 o 
  -3  25   5        0.12        7.09     12.89 o 
  -2  25   5        7.20        1.62     11.53 o 
  -1  25   5        2.02       12.94     11.88 o 
   0  25   5       12.73       24.35     12.70 o 
   1  25   5       36.37       33.81     15.37 o 
   2  25   5       17.31       22.84     14.38 o 
   3  25   5       22.80       17.90     13.30 o 
  -3  26   5        0.00       12.33     14.98 o 
  -2  26   5        5.68       25.59     20.85 o 
  -1  26   5        5.50        6.88     11.56 o 
   0  26   5       22.54       23.50     16.47 o 
   1  26   5       30.76       44.65     16.45 o 
   2  26   5       26.62       28.96     16.37 o 
  -1  27   5        5.93       17.17     14.72 o 
   0  27   5       12.97       15.03     13.79 o 
   1  27   5        3.62       22.52     16.65 o 
 -10   0   6       20.45       20.59     18.79 o 
  -9   0   6        5.72        3.20     12.06 o 
  -8   0   6        0.01       -7.62     12.42 o 
  -7   0   6        1.95       17.58     12.81 o 
  -6   0   6       14.03        9.59     15.98 o 
  -5   0   6       16.89        7.71      7.88 o 
  -4   0   6      634.34      595.01     17.31 o 
  -3   0   6       28.24       21.30     13.56 o 
  -2   0   6      179.44      214.86     83.29 o 
  -1   0   6    12291.57    12493.46    204.23 o 
   0   0   6      606.89      610.28     16.73 o 
   1   0   6        2.61        3.48      3.36 o 
   2   0   6       50.19       75.72      7.02 o 
   3   0   6      171.01      176.96     11.40 o 
   4   0   6     1635.27     1597.36     43.90 o 
   5   0   6      316.44      347.03     18.39 o 
   6   0   6      630.64      563.88     28.89 o 
   7   0   6      944.00      794.88     36.93 o 
   8   0   6      530.46      463.51     30.36 o 
   9   0   6        5.29      -14.03     16.19 o 
 -10   1   6        1.07        1.12     10.76 o 
  -9   1   6      115.13      127.05     18.38 o 
  -8   1   6        4.65       10.93      9.03 o 
  -7   1   6      227.51      226.52     18.30 o 
  -6   1   6       41.13       54.00     10.46 o 
  -5   1   6      229.30      234.67     12.23 o 
  -4   1   6        3.00       11.63      2.85 o 
  -3   1   6     1846.39     1923.51     30.80 o 
  -2   1   6      465.01      484.43     14.41 o 
  -1   1   6     2261.04     2071.85     70.81 o 
   0   1   6     1382.66     1316.27     22.91 o 
   1   1   6       51.24       59.06      4.31 o 
   2   1   6      323.47      352.24      9.39 o 
   3   1   6       30.81       53.73      5.56 o 
   4   1   6       89.32       88.53      6.85 o 
   5   1   6      506.99      497.08     16.09 o 
   6   1   6      563.68      504.70     30.85 o 
   7   1   6       19.13       42.46     10.40 o 
   8   1   6       30.47       27.20     10.09 o 
   9   1   6       99.86       86.47     16.73 o 
 -10   2   6       10.53       25.76     17.28 o 
  -9   2   6       14.92       14.06     12.14 o 
  -8   2   6       88.71      100.85     16.55 o 
  -7   2   6        0.59       10.76      8.54 o 
  -6   2   6      320.61      324.38     19.69 o 
  -5   2   6        1.04       -2.98      4.39 o 
  -4   2   6        1.88       -0.99      2.20 o 
  -3   2   6        2.02        7.03      2.79 o 
  -2   2   6      284.28      316.06     10.16 o 
  -1   2   6        8.61       21.26      5.56 o 
   0   2   6      305.76      288.12      7.78 o 
   1   2   6       17.35       24.84      3.19 o 
   2   2   6      662.01      674.72     15.33 o 
   3   2   6       32.79       30.06      4.02 o 
   4   2   6       92.49      109.89      7.28 o 
   5   2   6      186.09      227.37     11.29 o 
   6   2   6       25.03       50.79      7.23 o 
   7   2   6       81.59       90.93     11.83 o 
   8   2   6       31.41       19.97      8.85 o 
   9   2   6       40.42       49.21     17.99 o 
 -10   3   6        1.87        9.50     12.67 o 
  -9   3   6        6.79       21.40     11.93 o 
  -8   3   6       17.20        2.16      8.00 o 
  -7   3   6       54.48       80.53     12.49 o 
  -6   3   6        0.39        2.62      6.30 o 
  -5   3   6       34.23       33.39      5.82 o 
  -4   3   6      279.52      269.05      7.65 o 
  -3   3   6      140.17      139.58     19.46 o 
  -2   3   6      731.43      794.46     15.32 o 
  -1   3   6      141.84      128.08      5.35 o 
   0   3   6      378.02      517.24     11.29 o 
   1   3   6      398.21      510.82     10.24 o 
   2   3   6     1089.46     1102.15     18.18 o 
   3   3   6        9.38        1.48      2.71 o 
   4   3   6      157.00      190.69      8.09 o 
   5   3   6       16.64       18.22      4.53 o 
   6   3   6       71.98       68.97      7.18 o 
   7   3   6        1.67        3.44      4.66 o 
   8   3   6      252.24      225.18     28.30 o 
   9   3   6       14.47       13.67     11.89 o 
 -10   4   6        6.10       15.29     12.36 o 
  -9   4   6        4.55       22.33     12.90 o 
  -8   4   6       50.14       65.01     13.40 o 
  -7   4   6      157.89      165.82     16.53 o 
  -6   4   6       44.09       51.67      7.12 o 
  -5   4   6       24.27       39.06      7.60 o 
  -4   4   6      142.46      138.06     29.80 o 
  -3   4   6      224.80      259.33      7.90 o 
  -2   4   6      103.25      137.47      7.08 o 
  -1   4   6       22.77       43.32      3.59 o 
   0   4   6      121.44      121.85      7.39 o 
   1   4   6      251.34      257.41      6.82 o 
   2   4   6      549.96      515.42     10.33 o 
   3   4   6        1.11       12.87      2.86 o 
   4   4   6        2.39        2.79      3.06 o 
   5   4   6        2.30        1.87      2.91 o 
   6   4   6       73.73       91.25      8.05 o 
   7   4   6       22.63       31.74      9.63 o 
   8   4   6       39.82       44.06     13.12 o 
   9   4   6       10.10       13.66     12.01 o 
 -10   5   6        3.92        0.09      8.91 o 
  -9   5   6        0.62       11.44     10.97 o 
  -8   5   6        3.28        9.77      9.77 o 
  -7   5   6       58.93       71.16     13.08 o 
  -6   5   6        2.15        1.11      7.03 o 
  -5   5   6        8.60        2.10      5.97 o 
  -4   5   6      750.26      688.05     29.50 o 
  -3   5   6      669.98      613.68     13.91 o 
  -2   5   6      387.82      344.27      9.36 o 
  -1   5   6      303.20      298.84      7.71 o 
   0   5   6      771.55      664.54     18.18 o 
   1   5   6        0.24        2.73      1.91 o 
   2   5   6      101.12      114.22      4.07 o 
   3   5   6      355.81      366.91     16.15 o 
   4   5   6      118.28       94.84     10.09 o 
   5   5   6      220.26      196.82     15.61 o 
   6   5   6        2.19        4.32      5.70 o 
   7   5   6       23.13       23.12      8.05 o 
   8   5   6       22.39       12.57      8.33 o 
   9   5   6       21.10       18.89     12.91 o 
  -9   6   6       27.88       29.40     13.50 o 
  -8   6   6      242.42      208.95     19.89 o 
  -7   6   6      183.13      199.81     61.37 o 
  -6   6   6        1.68        6.37      7.14 o 
  -5   6   6        0.43        6.52     11.60 o 
  -4   6   6      209.87      221.65     10.70 o 
  -3   6   6     1111.14     1255.79     23.73 o 
  -2   6   6      874.20      816.12     16.52 o 
  -1   6   6      385.22      395.15      8.82 o 
   0   6   6       40.50       67.69     16.90 o 
   1   6   6      476.91      486.05     10.18 o 
   2   6   6      695.20      645.89     10.47 o 
   3   6   6       80.27       99.67      8.16 o 
   4   6   6       24.43       33.48      6.35 o 
   5   6   6       86.40       84.93      8.79 o 
   6   6   6       17.54       37.60      8.33 o 
   7   6   6        0.29       -2.15      6.01 o 
   8   6   6        0.61       -5.06      8.95 o 
   9   6   6        0.28        6.67     10.34 o 
  -9   7   6        3.59       12.20     12.91 o 
  -8   7   6       21.32       35.68     17.53 o 
  -7   7   6      119.57      123.94     33.63 o 
  -6   7   6       33.15       27.94     12.87 o 
  -5   7   6      413.75      441.17     18.36 o 
  -4   7   6        5.38       12.20      7.19 o 
  -3   7   6      858.49      843.25     18.25 o 
  -2   7   6      156.09      166.23      6.74 o 
  -1   7   6      352.15      391.87      8.57 o 
   0   7   6     1097.73     1164.88     23.48 o 
   1   7   6      162.93      166.56      6.57 o 
   2   7   6        6.92       11.58      4.49 o 
   3   7   6        4.65        7.03      4.02 o 
   4   7   6        5.19       15.03      5.47 o 
   5   7   6      129.04      177.12     12.09 o 
   6   7   6        8.60       15.36      8.99 o 
   7   7   6        5.08        5.17      7.94 o 
   8   7   6        9.74        6.79      9.26 o 
   9   7   6       14.16        6.04     11.69 o 
  -9   8   6        8.93       36.78     18.62 o 
  -8   8   6       22.92       34.38     13.53 o 
  -7   8   6       97.29       87.04     16.30 o 
  -6   8   6      477.89      494.31     26.82 o 
  -5   8   6     2386.41     2234.13     55.72 o 
  -4   8   6       24.74       41.85      6.54 o 
  -3   8   6      661.20      626.11     15.14 o 
  -2   8   6      130.03      140.50     10.62 o 
  -1   8   6      252.75      258.46      7.09 o 
   0   8   6      694.05      773.75     22.68 o 
   1   8   6       74.58       78.55      6.26 o 
   2   8   6      275.05      284.44      8.55 o 
   3   8   6      593.84      609.12     17.57 o 
   4   8   6      191.31      195.08     11.33 o 
   5   8   6       24.95       13.70      7.29 o 
   6   8   6       27.25       26.89      9.37 o 
   7   8   6        0.00       18.23      9.95 o 
   8   8   6        0.49        3.55      7.54 o 
   9   8   6        5.51       -4.81      9.16 o 
  -9   9   6       10.21        0.62      9.30 o 
  -8   9   6        9.53       12.35      9.86 o 
  -7   9   6      415.72      401.46     21.75 o 
  -6   9   6       39.87       54.40     10.12 o 
  -5   9   6      404.54      500.18     84.20 o 
  -4   9   6     1046.46     1013.61     29.82 o 
  -3   9   6      158.44      144.33      7.50 o 
  -2   9   6       52.06       70.04      9.84 o 
  -1   9   6      160.57      191.43     11.83 o 
   0   9   6      410.08      379.87     12.18 o 
   1   9   6      502.46      502.87     21.12 o 
   2   9   6      110.62      129.30     14.76 o 
   3   9   6       24.04       42.27      5.61 o 
   4   9   6      345.99      346.38     15.28 o 
   5   9   6      307.01      358.77     18.00 o 
   6   9   6       10.42       11.05      7.14 o 
   7   9   6       10.31        5.07      7.07 o 
   8   9   6        1.95        2.69      7.23 o 
   9   9   6        3.13       -5.35     11.27 o 
  -9  10   6        2.73       11.50     11.81 o 
  -8  10   6        8.61       14.53     11.22 o 
  -7  10   6       24.54       13.62     11.27 o 
  -6  10   6       50.81       66.02     10.56 o 
  -5  10   6      109.61      135.62     14.25 o 
  -4  10   6        2.78       -0.57      6.02 o 
  -3  10   6       79.63       93.00      7.70 o 
  -2  10   6      366.21      390.39     12.39 o 
  -1  10   6       39.59       39.59      5.88 o 
   0  10   6      111.53       91.01      9.63 o 
   1  10   6       92.87      114.49     11.84 o 
   2  10   6      211.36      230.15     25.68 o 
   3  10   6      390.85      402.87     16.83 o 
   4  10   6      597.39      576.91     21.25 o 
   5  10   6      306.04      296.46     16.77 o 
   6  10   6       41.49       47.22      9.73 o 
   7  10   6        6.76        7.81      7.38 o 
   8  10   6        3.97       16.19      9.33 o 
   9  10   6        1.98       10.20     13.42 o 
  -9  11   6        1.83       -2.94     13.95 o 
  -8  11   6        2.45        7.46     11.23 o 
  -7  11   6      138.41      141.90     14.93 o 
  -6  11   6       79.45       93.67     12.22 o 
  -5  11   6       52.44       61.24      9.77 o 
  -4  11   6     1690.22     1584.25     41.97 o 
  -3  11   6      399.08      404.85     13.24 o 
  -2  11   6      300.36      245.83      8.21 o 
  -1  11   6       32.84       54.08      6.31 o 
   0  11   6       44.49       66.13      9.38 o 
   1  11   6      871.28      921.12     29.73 o 
   2  11   6      417.60      442.08     27.65 o 
   3  11   6       94.18      117.98     13.08 o 
   4  11   6      991.06      990.27     51.96 o 
   5  11   6        0.22        4.55      5.75 o 
   6  11   6       71.20       50.72     10.18 o 
   7  11   6        5.17       14.46      8.75 o 
   8  11   6        3.13       -1.30     10.50 o 
   9  11   6        8.69       10.73     14.11 o 
  -9  12   6        0.58       21.34     14.13 o 
  -8  12   6        8.59       16.45     13.72 o 
  -7  12   6       81.91       83.17     13.19 o 
  -6  12   6       20.55       11.14      7.84 o 
  -5  12   6      422.90      384.36     19.98 o 
  -4  12   6       24.92       23.62      7.01 o 
  -3  12   6        0.04        9.81      8.29 o 
  -2  12   6       62.68       64.15      6.19 o 
  -1  12   6        0.67        5.60      4.29 o 
   0  12   6       41.44       40.47      5.97 o 
   1  12   6      361.24      330.73     18.45 o 
   2  12   6       99.97       95.26     11.17 o 
   3  12   6        4.65        3.50      6.75 o 
   4  12   6      222.39      221.37     18.47 o 
   5  12   6        3.09       -0.98      5.09 o 
   6  12   6        8.94       11.88      7.97 o 
   7  12   6       18.78       12.46      9.42 o 
   8  12   6        8.26       17.77     15.67 o 
  -8  13   6       12.34       -1.84      9.27 o 
  -7  13   6        9.72       11.94      8.90 o 
  -6  13   6      365.69      363.30     20.93 o 
  -5  13   6       41.73       54.86     11.77 o 
  -4  13   6        7.64       15.77      7.80 o 
  -3  13   6       97.95      112.98     11.20 o 
  -2  13   6       15.06        9.01      5.16 o 
  -1  13   6       31.04       33.30      6.63 o 
   0  13   6      180.48      215.48      9.93 o 
   1  13   6       84.98       97.39     11.03 o 
   2  13   6       80.47       81.37     11.62 o 
   3  13   6        0.01       -1.91      6.19 o 
   4  13   6        0.30       14.72     12.56 o 
   5  13   6      158.24      157.19     20.15 o 
   6  13   6        2.06       -4.46      9.98 o 
   7  13   6        5.21        9.74     10.76 o 
   8  13   6        0.34       -0.14     10.04 o 
  -8  14   6        5.07       -2.55      8.86 o 
  -7  14   6        7.59       25.84      9.67 o 
  -6  14   6       34.89       36.43     10.47 o 
  -5  14   6        9.27       18.46      8.21 o 
  -4  14   6      218.19      218.28     14.45 o 
  -3  14   6       59.84       53.32      6.68 o 
  -2  14   6       42.04       48.60     10.51 o 
  -1  14   6       50.73       63.93      7.78 o 
   0  14   6       43.48       40.78      6.09 o 
   1  14   6      243.63      233.31     16.38 o 
   2  14   6       18.79       16.95      8.46 o 
   3  14   6      179.04      179.47     16.62 o 
   4  14   6       12.78       29.36     12.32 o 
   5  14   6       23.01       47.35     13.23 o 
   6  14   6        4.75        8.30      8.87 o 
   7  14   6        0.17       -4.16      9.70 o 
   8  14   6        0.25       16.03     18.17 o 
  -8  15   6       11.04        6.71     11.58 o 
  -7  15   6        5.96        7.44      8.40 o 
  -6  15   6       52.46       39.70     10.71 o 
  -5  15   6       88.38       72.55     11.20 o 
  -4  15   6       71.06       84.68      9.96 o 
  -3  15   6      264.62      247.48     20.70 o 
  -2  15   6      169.93      174.83     12.49 o 
  -1  15   6       67.28       70.12      8.76 o 
   0  15   6      485.52      436.55     15.95 o 
   1  15   6       73.90       78.45     16.46 o 
   2  15   6      868.49      818.42     33.53 o 
   3  15   6        1.15        0.31      5.94 o 
   4  15   6      545.38      510.92     28.12 o 
   5  15   6       45.25       51.16     13.70 o 
   6  15   6       44.00       35.80     12.90 o 
   7  15   6        2.23        3.99      9.85 o 
   8  15   6       10.12        1.38     11.04 o 
  -8  16   6        1.11        9.90     19.11 o 
  -7  16   6        1.32       11.05     12.05 o 
  -6  16   6        9.89       14.81      9.09 o 
  -5  16   6        0.81        3.59      6.27 o 
  -4  16   6        6.64        2.62      9.23 o 
  -3  16   6       20.15       13.18      7.07 o 
  -2  16   6       82.96       94.21     10.79 o 
  -1  16   6      150.37      161.87     11.86 o 
   0  16   6       60.48       65.87     11.38 o 
   1  16   6       19.39       30.74     14.46 o 
   2  16   6      126.94      138.57     17.24 o 
   3  16   6      211.45      215.21     19.39 o 
   4  16   6      363.80      351.85     24.48 o 
   5  16   6       85.94      108.19     17.15 o 
   6  16   6       21.28       33.99     13.19 o 
   7  16   6       28.43       85.73     18.60 o 
  -7  17   6       23.79       15.24     11.74 o 
  -6  17   6        3.09        7.29      9.77 o 
  -5  17   6       16.07       18.23     10.74 o 
  -4  17   6        0.15        9.01      8.41 o 
  -3  17   6      147.99      139.56     16.51 o 
  -2  17   6       34.33       27.78      8.15 o 
  -1  17   6        1.78       11.62      6.37 o 
   0  17   6       82.79       72.59     11.54 o 
   1  17   6      202.99      173.31     18.65 o 
   2  17   6       40.00       51.52     11.94 o 
   3  17   6      415.68      393.43     26.12 o 
   4  17   6        8.60       38.08     11.88 o 
   5  17   6      343.18      386.34     28.32 o 
   6  17   6       14.01       14.28     12.91 o 
   7  17   6       41.86       16.29     15.12 o 
  -7  18   6        9.87        8.40     11.41 o 
  -6  18   6       17.33       28.69     13.28 o 
  -5  18   6        1.00        4.08      8.32 o 
  -4  18   6        0.11       -0.41      6.66 o 
  -3  18   6       58.91       53.13      9.47 o 
  -2  18   6       60.18       78.78     10.11 o 
  -1  18   6      109.95      161.43     13.20 o 
   0  18   6        2.82       -3.90      7.31 o 
   1  18   6      165.38      195.41     19.38 o 
   2  18   6      279.24      275.13     22.17 o 
   3  18   6        1.17        2.72      8.74 o 
   4  18   6       62.58       77.12     16.43 o 
   5  18   6       60.58       33.48     14.12 o 
   6  18   6        5.76       11.47     11.70 o 
   7  18   6        3.01       21.70     15.97 o 
  -7  19   6        0.05       11.82     22.12 o 
  -6  19   6        0.27       -0.41      8.24 o 
  -5  19   6        0.48       -2.65      8.51 o 
  -4  19   6       44.21       26.23     11.10 o 
  -3  19   6      139.21      122.97     13.54 o 
  -2  19   6        1.09        6.37      7.07 o 
  -1  19   6       79.72       84.41     11.00 o 
   0  19   6      199.31      158.78     18.23 o 
   1  19   6        8.29       33.97     11.53 o 
   2  19   6        1.08        3.03      8.15 o 
   3  19   6      158.90      161.65     19.00 o 
   4  19   6       30.03       33.31     12.48 o 
   5  19   6      104.79      114.15     18.14 o 
   6  19   6        0.24        6.15     11.30 o 
  -6  20   6        0.79        5.32     11.52 o 
  -5  20   6        0.01        2.14      8.69 o 
  -4  20   6        5.74        7.85      9.75 o 
  -3  20   6        1.62       12.83      8.09 o 
  -2  20   6       40.93       41.11      9.50 o 
  -1  20   6      262.46      247.19     20.53 o 
   0  20   6        0.07        9.60      8.86 o 
   1  20   6        3.21        5.32      8.50 o 
   2  20   6        4.42       11.21     10.76 o 
   3  20   6       17.05        7.49     10.06 o 
   4  20   6        8.43        9.96     10.34 o 
   5  20   6        8.51       14.48     11.46 o 
   6  20   6       74.73      120.10     23.80 o 
  -6  21   6        1.40       16.19     14.40 o 
  -5  21   6        5.20       15.42     12.00 o 
  -4  21   6       35.04       34.72     13.32 o 
  -3  21   6       18.59       14.36      8.95 o 
  -2  21   6        0.22        6.43      7.81 o 
  -1  21   6        2.51       -2.81      8.63 o 
   0  21   6        0.44        4.26      8.22 o 
   1  21   6        2.30        7.02      9.14 o 
   2  21   6        2.42        4.03      9.14 o 
   3  21   6       21.83       32.82     13.53 o 
   4  21   6       29.14        7.59     11.38 o 
   5  21   6        3.80        6.82     11.91 o 
   6  21   6        8.11       23.04     16.81 o 
  -5  22   6        0.05       19.36     13.22 o 
  -4  22   6       15.07       31.33     14.83 o 
  -3  22   6       24.19       19.57     11.24 o 
  -2  22   6       18.26        6.32      8.87 o 
  -1  22   6        0.65        1.79      9.38 o 
   0  22   6       41.59       55.40     18.33 o 
   1  22   6        2.87        2.54      9.38 o 
   2  22   6      125.71      134.25     20.56 o 
   3  22   6       10.52       17.12     12.80 o 
   4  22   6       21.71       18.60     12.74 o 
   5  22   6        4.73        5.12     12.77 o 
  -5  23   6        0.30        1.61     13.80 o 
  -4  23   6       18.44       27.58     16.41 o 
  -3  23   6        1.96        2.10     11.74 o 
  -2  23   6       21.22       15.40     10.92 o 
  -1  23   6        5.78       15.65     10.81 o 
   0  23   6       45.80       52.78     14.41 o 
   1  23   6        1.78       17.54     13.51 o 
   2  23   6        0.02        1.99      8.89 o 
   3  23   6       10.77       20.93     13.50 o 
   4  23   6        2.19       17.66     13.88 o 
  -4  24   6        0.62        4.35     13.73 o 
  -3  24   6        2.71        8.51     12.23 o 
  -2  24   6        3.48        1.11      8.48 o 
  -1  24   6       26.59       11.79     10.79 o 
   0  24   6        7.86        9.69     11.01 o 
   1  24   6        2.67       14.81     12.16 o 
   2  24   6        5.50        6.52     11.13 o 
   3  24   6       11.89        5.21     11.88 o 
   4  24   6        2.11       24.72     15.16 o 
  -3  25   6        5.56       -1.99     11.69 o 
  -2  25   6       69.18       94.61     21.96 o 
  -1  25   6        7.36       20.10     13.78 o 
   0  25   6       14.20        0.69      8.33 o 
   1  25   6       47.91       38.13     15.30 o 
   2  25   6       13.86       35.43     16.00 o 
   3  25   6        0.15       -6.99     12.97 o 
  -2  26   6       21.75       21.32     16.52 o 
  -1  26   6        1.09        9.27     12.18 o 
   0  26   6       16.06       11.71     12.33 o 
   1  26   6        0.01       10.01     12.93 o 
  -9   1   7        1.31        1.06      9.16 o 
  -8   1   7        8.98        5.59      9.16 o 
  -7   1   7       59.06       78.02     14.10 o 
  -6   1   7       44.55       52.16     16.92 o 
  -5   1   7       77.16       83.49      7.60 o 
  -4   1   7       61.36       73.13      5.24 o 
  -3   1   7      183.08      218.04     44.21 o 
  -2   1   7      251.45      274.18     37.30 o 
  -1   1   7      885.64      879.29     17.48 o 
   0   1   7        4.04        2.05      2.94 o 
   1   1   7      770.06      799.58     17.87 o 
   2   1   7      632.82      661.39     14.40 o 
   3   1   7      229.53      261.25     10.10 o 
   4   1   7      256.96      256.29     11.09 o 
   5   1   7        1.54        2.71      3.89 o 
   6   1   7        4.72       11.21      5.65 o 
   7   1   7      140.33      151.61     11.69 o 
   8   1   7      110.41       91.20     13.18 o 
   9   1   7       50.55       44.57     18.69 o 
  -9   2   7      160.29      144.70     22.21 o 
  -8   2   7      108.29      118.20     16.75 o 
  -7   2   7       70.36       84.32     13.78 o 
  -6   2   7      168.70      168.52     15.54 o 
  -5   2   7      397.36      374.32     14.67 o 
  -4   2   7      126.11      121.46      6.09 o 
  -3   2   7      154.22      258.97     52.54 o 
  -2   2   7        4.11       21.98      4.84 o 
  -1   2   7     2930.16     3192.97     47.25 o 
   0   2   7      252.07      235.36      7.91 o 
   1   2   7       15.86       21.11      3.16 o 
   2   2   7       94.85      110.30      6.10 o 
   3   2   7        1.95       15.90      6.98 o 
   4   2   7        0.68        3.16      3.50 o 
   5   2   7      107.57      127.08     10.72 o 
   6   2   7       71.90       50.43      7.40 o 
   7   2   7      193.42      198.76     16.79 o 
   8   2   7        7.26       10.13      7.73 o 
   9   2   7       19.83       20.56     18.66 o 
  -9   3   7        3.07        5.37     10.31 o 
  -8   3   7       36.35       42.20     13.84 o 
  -7   3   7      172.11      178.16     21.23 o 
  -6   3   7      684.14      690.84     31.82 o 
  -5   3   7       47.04       42.11      6.76 o 
  -4   3   7      761.80      827.14    164.39 o 
  -3   3   7       63.55       77.38      6.51 o 
  -2   3   7        0.43        1.17      2.63 o 
  -1   3   7       88.59      121.64     22.82 o 
   0   3   7       15.51       21.98      4.55 o 
   1   3   7      265.49      232.35      7.54 o 
   2   3   7      109.51       90.01      5.71 o 
   3   3   7        0.55        0.28      2.58 o 
   4   3   7        0.47        0.80      2.94 o 
   5   3   7       11.14       16.89      5.18 o 
   6   3   7        9.06        3.20      4.22 o 
   7   3   7       30.76       26.95      8.82 o 
   8   3   7       63.65       75.40     13.34 o 
   9   3   7       27.60       20.54     14.60 o 
  -9   4   7       19.99       11.33     11.69 o 
  -8   4   7        2.38       15.67     10.44 o 
  -7   4   7      365.83      376.62     26.88 o 
  -6   4   7      798.13      767.91     33.75 o 
  -5   4   7      135.60      136.84     16.15 o 
  -4   4   7     1413.95     1313.99     46.73 o 
  -3   4   7        4.82       -0.37      3.02 o 
  -2   4   7        6.15        2.89      2.73 o 
  -1   4   7      739.00      723.23     16.54 o 
   0   4   7      939.77      950.34     19.43 o 
   1   4   7       49.23       47.68      5.00 o 
   2   4   7      684.10      690.97     14.20 o 
   3   4   7        3.96        9.68      5.65 o 
   4   4   7      147.62      153.07      8.97 o 
   5   4   7        0.45        3.98      4.73 o 
   6   4   7        0.13        1.13      5.33 o 
   7   4   7        0.85        5.57      7.70 o 
   8   4   7       13.96        9.68      9.71 o 
   9   4   7        0.29       22.60     14.60 o 
  -9   5   7        8.81        6.83     10.60 o 
  -8   5   7        0.09       -1.60      8.44 o 
  -7   5   7        2.61       25.88     18.61 o 
  -6   5   7        5.69       12.98      6.45 o 
  -5   5   7      334.55      354.58     68.01 o 
  -4   5   7      123.84      110.38      9.86 o 
  -3   5   7        0.24       -1.78      3.42 o 
  -2   5   7     1084.58     1098.84     22.29 o 
  -1   5   7      312.93      274.18      8.22 o 
   0   5   7      720.90      744.27     15.41 o 
   1   5   7      156.43      131.95      4.82 o 
   2   5   7       28.52       28.77      4.53 o 
   3   5   7      134.49      141.77      5.76 o 
   4   5   7      103.62      130.22     15.85 o 
   5   5   7        2.84        6.26      5.49 o 
   6   5   7       24.12       20.69      8.01 o 
   7   5   7       17.07        6.88      8.32 o 
   8   5   7        3.02       -1.41      5.55 o 
   9   5   7        2.57      -15.69     15.69 o 
  -9   6   7        5.39       31.04     17.26 o 
  -8   6   7        5.49       -5.70     10.14 o 
  -7   6   7       45.59       91.98     17.84 o 
  -6   6   7      183.92      170.26     24.17 o 
  -5   6   7      419.22      354.53     19.99 o 
  -4   6   7      241.22      209.29     11.70 o 
  -3   6   7        0.01        1.95      3.89 o 
  -2   6   7       91.59       76.94      5.35 o 
  -1   6   7      470.98      507.54     11.63 o 
   0   6   7        4.89        6.35      1.74 o 
   1   6   7       13.84       12.93      3.26 o 
   2   6   7      205.74      170.50      6.75 o 
   3   6   7      358.80      386.43     14.28 o 
   4   6   7      194.74      201.93     11.97 o 
   5   6   7        0.17        0.24      4.52 o 
   6   6   7      237.76      265.62     17.33 o 
   7   6   7       22.79       12.06      7.81 o 
   8   6   7        4.26        2.16      6.60 o 
   9   6   7        2.72        2.71     19.96 o 
  -9   7   7        2.43       10.00     12.71 o 
  -8   7   7        1.87       12.53     11.72 o 
  -7   7   7       28.94       21.97     10.02 o 
  -6   7   7        7.32       14.14      7.24 o 
  -5   7   7      109.50      120.24     11.49 o 
  -4   7   7      152.51      153.89     10.95 o 
  -3   7   7      321.62      350.97     17.01 o 
  -2   7   7      383.97      440.47     13.02 o 
  -1   7   7        4.87       11.73      5.32 o 
   0   7   7      227.92      205.27     11.36 o 
   1   7   7      267.70      249.76      8.78 o 
   2   7   7      154.26      158.69     13.42 o 
   3   7   7       33.65       37.99      5.41 o 
   4   7   7        1.08        3.63      4.59 o 
   5   7   7        1.09       -1.85      4.90 o 
   6   7   7      105.23      126.46     12.59 o 
   7   7   7       85.04       79.99     13.66 o 
   8   7   7        0.01       16.69      9.18 o 
   9   7   7        0.57       -8.55     13.08 o 
  -9   8   7       10.39        9.53     10.83 o 
  -8   8   7        4.82        0.91      7.68 o 
  -7   8   7        9.10       15.73      9.83 o 
  -6   8   7      453.35      432.18     24.63 o 
  -5   8   7       50.54       68.08      9.65 o 
  -4   8   7      156.83      149.14     12.24 o 
  -3   8   7        3.61       -0.39      3.08 o 
  -2   8   7       32.85       34.11      7.31 o 
  -1   8   7       95.45       96.09     10.10 o 
   0   8   7       41.67       42.96      8.24 o 
   1   8   7        2.36        2.79      4.51 o 
   2   8   7       44.95       43.79      8.19 o 
   3   8   7       85.41       73.01      6.52 o 
   4   8   7       12.70       18.46      5.65 o 
   5   8   7        0.04       -2.74      5.54 o 
   6   8   7        1.50       15.17      9.10 o 
   7   8   7       29.45       51.33     11.93 o 
   8   8   7        0.13       10.36      8.92 o 
   9   8   7        2.07       29.91     16.05 o 
  -9   9   7        5.37       -0.81     11.84 o 
  -8   9   7        0.21       11.66     10.09 o 
  -7   9   7       34.38       38.82     11.55 o 
  -6   9   7      108.40       87.08     12.53 o 
  -5   9   7       33.33       49.88     11.74 o 
  -4   9   7      221.47      259.81     14.88 o 
  -3   9   7      526.66      505.82     15.54 o 
  -2   9   7        1.26       -0.49      2.46 o 
  -1   9   7       71.97       82.75      8.96 o 
   0   9   7      186.47      175.30     13.16 o 
   1   9   7      183.91      188.75      8.86 o 
   2   9   7        3.36        3.88      6.54 o 
   3   9   7       88.56       76.52     11.58 o 
   4   9   7       42.19       52.90      6.93 o 
   5   9   7       86.78       93.34     10.63 o 
   6   9   7       28.54       11.15      6.75 o 
   7   9   7        4.74       10.20      8.83 o 
   8   9   7        0.01        2.72      8.19 o 
  -9  10   7        0.89       16.08     12.01 o 
  -8  10   7        1.72       17.40     12.87 o 
  -7  10   7       18.86       15.38     10.34 o 
  -6  10   7       57.50       77.88     11.05 o 
  -5  10   7     2120.62     2084.06     56.94 o 
  -4  10   7      544.87      496.80     20.35 o 
  -3  10   7       42.51       47.54      6.05 o 
  -2  10   7      374.12      348.53     13.73 o 
  -1  10   7       14.40        8.22      8.07 o 
   0  10   7      143.99      149.76     16.68 o 
   1  10   7      243.50      260.29     15.54 o 
   2  10   7      587.19      510.65     22.03 o 
   3  10   7     1007.51     1021.62     38.46 o 
   4  10   7       15.84       31.57     14.30 o 
   5  10   7       14.13        1.62      6.98 o 
   6  10   7       24.02       49.90     10.38 o 
   7  10   7        6.14        7.93      9.59 o 
   8  10   7        0.18        7.76     11.22 o 
  -9  11   7        4.26       13.89     12.96 o 
  -8  11   7        4.04       24.59     11.74 o 
  -7  11   7       74.74       93.51     15.79 o 
  -6  11   7        1.86       15.64      8.99 o 
  -5  11   7       52.88       68.47     12.04 o 
  -4  11   7       43.36       23.95      7.15 o 
  -3  11   7      843.75      797.54     21.61 o 
  -2  11   7        7.92       16.55      8.05 o 
  -1  11   7       15.19       15.62      5.11 o 
   0  11   7       47.89       67.34      8.44 o 
   1  11   7      113.82      100.31     14.92 o 
   2  11   7      274.77      302.35     19.23 o 
   3  11   7      267.62      310.09     26.30 o 
   4  11   7       22.91       34.31     14.52 o 
   5  11   7       33.36       33.00     11.53 o 
   6  11   7        2.59        3.69      8.46 o 
   7  11   7        1.32       10.50     10.99 o 
   8  11   7        1.53        7.91     12.34 o 
  -8  12   7        1.09        4.05      9.82 o 
  -7  12   7       24.23       10.23      8.42 o 
  -6  12   7       98.16      101.82     13.08 o 
  -5  12   7      160.22      143.77     13.35 o 
  -4  12   7       65.66       73.37      9.20 o 
  -3  12   7      325.04      289.45     11.68 o 
  -2  12   7      578.90      553.65     20.57 o 
  -1  12   7       19.31       14.74      5.83 o 
   0  12   7       93.73      104.96      9.32 o 
   1  12   7        5.85       11.11      7.23 o 
   2  12   7      265.16      268.39     32.76 o 
   3  12   7        3.91        0.22      6.69 o 
   4  12   7       26.81       27.98     10.21 o 
   5  12   7        0.41        6.46      8.02 o 
   6  12   7       13.13       24.50     11.65 o 
   7  12   7       24.26       61.88     16.46 o 
   8  12   7       15.21       12.18     14.67 o 
  -8  13   7        0.02       -4.91     10.96 o 
  -7  13   7       48.91       34.70     10.91 o 
  -6  13   7        2.50       -3.50      8.00 o 
  -5  13   7       70.61       75.03     10.48 o 
  -4  13   7      116.60       78.93      8.98 o 
  -3  13   7       11.89       15.12      6.44 o 
  -2  13   7      392.87      373.61     17.07 o 
  -1  13   7      613.99      548.25     19.74 o 
   0  13   7      186.23      147.25      9.17 o 
   1  13   7      193.37      182.56     15.99 o 
   2  13   7      686.94      630.39     28.98 o 
   3  13   7       41.24       49.49     11.38 o 
   4  13   7       65.10       91.64     14.01 o 
   5  13   7       10.18        7.20      8.33 o 
   6  13   7        2.49       -2.71      8.29 o 
   7  13   7       32.58       13.85     10.99 o 
   8  13   7       14.24       34.23     18.49 o 
  -8  14   7       19.79        9.00     14.73 o 
  -7  14   7       38.66       36.34     11.77 o 
  -6  14   7       38.82       25.72      8.74 o 
  -5  14   7       34.71       26.55      8.51 o 
  -4  14   7       26.36       39.86     10.76 o 
  -3  14   7      383.66      359.54     18.77 o 
  -2  14   7        6.85        6.83      5.94 o 
  -1  14   7      150.87      135.76     11.04 o 
   0  14   7      235.43      229.55     16.89 o 
   1  14   7       31.65       53.01     10.97 o 
   2  14   7        0.67        2.80      7.07 o 
   3  14   7       40.97       29.44     10.06 o 
   4  14   7        1.29        9.48      9.03 o 
   5  14   7       32.74       41.72     12.92 o 
   6  14   7       16.66       15.13     11.69 o 
   7  14   7        0.02       -0.58      9.21 o 
   8  14   7        2.57       -3.90     15.32 o 
  -8  15   7        6.61        1.12     11.88 o 
  -7  15   7       10.27       16.96     14.29 o 
  -6  15   7        7.43        3.38      8.01 o 
  -5  15   7       46.14       49.46     12.45 o 
  -4  15   7       34.41       30.56     11.13 o 
  -3  15   7        0.90       -3.30      5.76 o 
  -2  15   7      160.98      151.87     11.71 o 
  -1  15   7        7.31       15.90      7.13 o 
   0  15   7      683.14      673.99     31.55 o 
   1  15   7       15.77       13.20      8.65 o 
   2  15   7        3.54        9.40      9.38 o 
   3  15   7        8.28       16.11     10.56 o 
   4  15   7       28.43       22.17     10.79 o 
   5  15   7       34.86       47.40     13.55 o 
   6  15   7        3.44        4.25     10.12 o 
   7  15   7        2.78        6.12     10.62 o 
  -7  16   7       25.69       14.39     11.61 o 
  -6  16   7        0.08        5.68      9.36 o 
  -5  16   7       51.01       56.00     14.35 o 
  -4  16   7      135.01      125.24     15.62 o 
  -3  16   7       27.53       34.10      8.21 o 
  -2  16   7       96.25       86.77     10.97 o 
  -1  16   7       18.26       41.94     15.49 o 
   0  16   7       26.66       25.37      9.29 o 
   1  16   7        4.06        8.53      7.69 o 
   2  16   7       18.16       29.49     10.69 o 
   3  16   7        0.51        8.43      8.62 o 
   4  16   7        9.85       23.59     10.47 o 
   5  16   7        7.18        8.56     10.27 o 
   6  16   7       45.66       69.49     15.58 o 
   7  16   7        4.52        5.37     11.32 o 
  -7  17   7       22.13       21.84     15.93 o 
  -6  17   7       10.88       13.99     12.04 o 
  -5  17   7        0.31       -1.54      7.99 o 
  -4  17   7        0.17       -3.39      7.46 o 
  -3  17   7      170.51      150.55     14.01 o 
  -2  17   7       12.23       10.75      6.91 o 
  -1  17   7       20.16       33.44      7.75 o 
   0  17   7       85.28       97.29     14.24 o 
   1  17   7       68.18       90.54     13.40 o 
   2  17   7       20.32       34.33     11.17 o 
   3  17   7        0.57        2.92      8.23 o 
   4  17   7       18.71       17.14     10.45 o 
   5  17   7       62.11       75.06     16.48 o 
   6  17   7       52.15       53.60     15.59 o 
   7  17   7       25.99       33.95     19.18 o 
  -7  18   7        0.86       10.53     14.34 o 
  -6  18   7        2.23       -6.38     10.99 o 
  -5  18   7       14.86       28.61     14.76 o 
  -4  18   7        4.17        2.49      7.73 o 
  -3  18   7        2.13        3.76      8.18 o 
  -2  18   7        8.76       16.38      7.90 o 
  -1  18   7      340.77      300.99     21.33 o 
   0  18   7      111.67      116.39     15.83 o 
   1  18   7       18.36       23.74     12.39 o 
   2  18   7      228.48      259.19     23.75 o 
   3  18   7       11.70       28.19     13.92 o 
   4  18   7        0.88        8.71     10.49 o 
   5  18   7       61.18       60.32     17.11 o 
   6  18   7      104.59       96.01     20.36 o 
  -6  19   7        0.84        3.54      9.78 o 
  -5  19   7        0.13        7.97      9.92 o 
  -4  19   7       18.22       16.98     11.21 o 
  -3  19   7        0.85       16.57      8.66 o 
  -2  19   7        7.63        9.09      7.23 o 
  -1  19   7      185.87      183.41     20.06 o 
   0  19   7        1.91        5.18      8.37 o 
   1  19   7      185.92      203.27     20.36 o 
   2  19   7       50.28       53.28     13.85 o 
   3  19   7       11.19       20.48     12.55 o 
   4  19   7       16.34       37.41     23.56 o 
   5  19   7       15.88        6.46     10.87 o 
   6  19   7        4.93        4.19     12.77 o 
  -6  20   7        2.77       21.86     16.63 o 
  -5  20   7        9.25        1.23      8.69 o 
  -4  20   7        1.53       14.30     10.99 o 
  -3  20   7        0.04        4.84      7.53 o 
  -2  20   7        1.18       -7.15      9.99 o 
  -1  20   7       40.19       42.67     13.29 o 
   0  20   7       14.38       25.43     11.42 o 
   1  20   7       37.24       48.31     15.38 o 
   2  20   7       95.06       52.56     14.85 o 
   3  20   7       31.84       27.64     13.39 o 
   4  20   7        6.80      -11.17     11.17 o 
   5  20   7       17.93       13.51     12.55 o 
  -5  21   7       29.93       46.27     22.15 o 
  -4  21   7        7.58       -0.03     10.92 o 
  -3  21   7       71.05       72.86     15.58 o 
  -2  21   7       24.37       19.00     13.02 o 
  -1  21   7        0.53        1.27      7.79 o 
   0  21   7       22.34       21.91     12.52 o 
   1  21   7       43.37       38.64     13.61 o 
   2  21   7       12.68        2.27      9.08 o 
   3  21   7        0.89       14.57     14.21 o 
   4  21   7       31.67       31.81     14.88 o 
   5  21   7       16.30        5.34     11.56 o 
  -5  22   7        6.51       13.81     16.78 o 
  -4  22   7       97.72      110.47     23.74 o 
  -3  22   7        5.09        7.85     14.42 o 
  -2  22   7       32.84       67.53     20.76 o 
  -1  22   7        6.16        7.02     10.58 o 
   0  22   7       14.45        3.01      9.47 o 
   1  22   7        6.49        2.65     10.37 o 
   2  22   7       15.75       40.76     17.46 o 
   3  22   7        3.53       14.59     12.68 o 
   4  22   7        8.25        6.12     11.98 o 
  -4  23   7        2.90        8.30     13.40 o 
  -3  23   7       14.98        6.41     13.60 o 
  -2  23   7       40.73       45.57     15.56 o 
  -1  23   7       16.30       21.35     13.07 o 
   0  23   7        2.78        3.35     10.72 o 
   1  23   7        0.24        6.55     12.20 o 
   2  23   7        6.37       19.76     14.06 o 
   3  23   7       11.89       13.50     13.34 o 
   4  23   7        7.71       14.36     14.46 o 
  -3  24   7        1.41       -5.48     14.11 o 
  -2  24   7        0.15        4.79     13.74 o 
  -1  24   7       55.04       60.38     16.19 o 
   0  24   7        2.32       10.48     12.37 o 
   1  24   7       15.90       13.10     12.78 o 
   2  24   7       44.80       48.29     17.06 o 
   3  24   7       10.32       24.31     16.07 o 
  -2  25   7        0.34        3.53     12.89 o 
  -1  25   7        1.29       -1.68     10.92 o 
   0  25   7        1.10       -9.79     12.77 o 
   1  25   7       27.63       34.68     16.32 o 
   2  25   7        0.09       -2.61     10.64 o 
  -9   0   8        8.27        5.93     13.92 o 
  -8   0   8       51.39       64.47     30.37 o 
  -7   0   8       65.32       72.54     21.31 o 
  -6   0   8      104.23      112.02     21.23 o 
  -5   0   8        1.23       -8.18     11.66 o 
  -4   0   8      263.01      292.81     20.29 o 
  -3   0   8        0.42        1.49      8.01 o 
  -2   0   8      167.63      167.73     11.27 o 
  -1   0   8       35.56       32.39      6.71 o 
   0   0   8        0.99       -3.85      4.49 o 
   1   0   8     3784.72     3983.27     86.57 o 
   2   0   8       87.02       67.62      7.90 o 
   3   0   8       39.25       50.37     10.87 o 
   4   0   8      142.93      106.43     12.84 o 
   5   0   8       82.86      112.99     12.59 o 
   6   0   8       34.42       26.59     10.33 o 
   7   0   8       46.60       31.46     14.70 o 
   8   0   8       22.12       10.66     19.18 o 
   9   0   8      420.12      317.54     44.74 o 
  -9   1   8        5.00        7.88     10.93 o 
  -8   1   8        0.28        8.16     12.81 o 
  -7   1   8      159.16      152.17     17.04 o 
  -6   1   8       55.09       71.01     11.73 o 
  -5   1   8      161.64      151.11     10.32 o 
  -4   1   8       10.92        8.06      4.04 o 
  -3   1   8      471.73      488.47     79.64 o 
  -2   1   8      254.78      316.62     10.52 o 
  -1   1   8      905.42      957.36     20.00 o 
   0   1   8      666.42      703.17     17.74 o 
   1   1   8      933.78      975.41     23.35 o 
   2   1   8      224.72      205.66      9.12 o 
   3   1   8       82.04       78.80      7.23 o 
   4   1   8       19.43       16.50      5.37 o 
   5   1   8       13.73       12.43      5.03 o 
   6   1   8       14.60       15.46      5.82 o 
   7   1   8      203.79      217.92     16.53 o 
   8   1   8      157.18      130.72     19.87 o 
   9   1   8       35.06       56.73     18.80 o 
  -9   2   8        0.76      -11.89     12.38 o 
  -8   2   8        0.16        4.90      9.23 o 
  -7   2   8       10.16       11.34      8.89 o 
  -6   2   8        7.84        4.89     10.00 o 
  -5   2   8       57.57       67.43     13.18 o 
  -4   2   8       71.33       83.08     16.28 o 
  -3   2   8      125.68      154.89     13.96 o 
  -2   2   8      114.15      132.00     22.78 o 
  -1   2   8        0.84        4.04      3.26 o 
   0   2   8      862.44      873.00     18.29 o 
   1   2   8      274.73      295.34     11.70 o 
   2   2   8     1151.77     1150.43     23.47 o 
   3   2   8      136.11      144.60      9.21 o 
   4   2   8        5.21        9.36      4.60 o 
   5   2   8        6.70        5.39      5.08 o 
   6   2   8       18.99        9.84      6.63 o 
   7   2   8       24.56       24.59      9.06 o 
   8   2   8       13.26       18.60     11.54 o 
   9   2   8        2.44       -4.03     12.64 o 
  -9   3   8        0.30       -3.55      9.69 o 
  -8   3   8       77.13       79.42     15.38 o 
  -7   3   8        1.95       12.11      9.67 o 
  -6   3   8       97.79      123.91     23.22 o 
  -5   3   8       87.69       95.73     18.10 o 
  -4   3   8       21.58       40.91      5.28 o 
  -3   3   8       24.38       24.37      4.86 o 
  -2   3   8        1.56        1.93      3.25 o 
  -1   3   8        8.74       10.25      3.50 o 
   0   3   8        0.05        3.42      3.06 o 
   1   3   8       31.61       34.01      8.09 o 
   2   3   8      135.22      151.96      9.20 o 
   3   3   8      201.98      221.04      9.62 o 
   4   3   8        3.50        9.70      5.12 o 
   5   3   8       63.01       80.21      8.06 o 
   6   3   8        0.01       -2.37      5.40 o 
   7   3   8       17.48       20.34      8.69 o 
   8   3   8       26.80       25.24      9.57 o 
   9   3   8        1.37       18.13     15.57 o 
  -9   4   8        6.35        3.04     10.04 o 
  -8   4   8       20.50       15.61     11.59 o 
  -7   4   8       64.39       90.53     29.98 o 
  -6   4   8        0.97        1.63     12.30 o 
  -5   4   8       12.53       27.22     14.01 o 
  -4   4   8      126.46      128.97      7.78 o 
  -3   4   8      115.04      122.00      8.92 o 
  -2   4   8      160.40      183.41     10.34 o 
  -1   4   8       55.16       66.21      5.45 o 
   0   4   8      125.11      129.90      6.30 o 
   1   4   8       13.08       11.70      3.30 o 
   2   4   8      145.63      152.86      8.47 o 
   3   4   8       94.55       75.42      6.25 o 
   4   4   8      567.87      488.47     17.45 o 
   5   4   8       30.56       39.88      8.65 o 
   6   4   8       29.64       33.56      8.58 o 
   7   4   8        8.92        0.54      5.32 o 
   8   4   8        0.23        5.21      8.48 o 
   9   4   8        3.85        3.20     14.32 o 
  -9   5   8        5.88        4.32      9.90 o 
  -8   5   8        2.69        4.30     14.00 o 
  -7   5   8       24.30       37.26     12.70 o 
  -6   5   8        0.45       -8.89      8.89 o 
  -5   5   8        5.99        2.07      4.81 o 
  -4   5   8      173.18      170.26     10.84 o 
  -3   5   8        1.99        3.93      3.83 o 
  -2   5   8       57.52       67.75      5.67 o 
  -1   5   8      376.35      391.47     12.36 o 
   0   5   8       75.46       68.42      7.74 o 
   1   5   8      301.75      288.95      8.69 o 
   2   5   8       97.15       94.62      5.45 o 
   3   5   8      124.01      120.80      6.77 o 
   4   5   8      328.08      284.87     16.55 o 
   5   5   8       58.10       60.81      8.98 o 
   6   5   8        2.28       -3.65      6.85 o 
   7   5   8       19.06       34.74     14.15 o 
   8   5   8        0.41       -7.75      7.84 o 
   9   5   8        0.08       27.17     21.68 o 
  -9   6   8        0.09       -2.96     11.75 o 
  -8   6   8       69.09       89.81     33.22 o 
  -7   6   8        7.14       11.09     10.28 o 
  -6   6   8        4.15        2.74      5.95 o 
  -5   6   8       49.95       54.17     14.83 o 
  -4   6   8      413.41      351.61     13.59 o 
  -3   6   8      205.44      162.06      8.94 o 
  -2   6   8      177.13      171.32      8.35 o 
  -1   6   8      155.58      203.15     34.25 o 
   0   6   8      601.08      578.88     12.72 o 
   1   6   8        2.21        8.91      6.09 o 
   2   6   8      414.63      354.36      9.46 o 
   3   6   8       70.28       87.48      7.47 o 
   4   6   8      467.89      426.21     17.89 o 
   5   6   8       61.86       67.50     13.85 o 
   6   6   8       38.73       41.56     10.91 o 
   7   6   8        3.25        8.87      8.17 o 
   8   6   8        0.39       -1.86      8.44 o 
  -9   7   8        2.58       10.74     12.39 o 
  -8   7   8       27.65        5.86     11.63 o 
  -7   7   8        0.50        6.92      8.86 o 
  -6   7   8      177.57      147.44     13.54 o 
  -5   7   8      224.30      232.50     15.07 o 
  -4   7   8      327.12      352.71     20.46 o 
  -3   7   8     1737.98     1610.57     33.83 o 
  -2   7   8      343.05      353.42     11.31 o 
  -1   7   8       29.63       32.12      5.16 o 
   0   7   8        0.75        3.44      3.63 o 
   1   7   8      143.81      144.71      7.20 o 
   2   7   8       75.66       91.14     14.76 o 
   3   7   8      440.39      424.68     15.45 o 
   4   7   8        0.05        5.98      5.36 o 
   5   7   8      326.90      343.85     19.58 o 
   6   7   8        1.05       39.02     22.61 o 
   7   7   8        2.72        6.74      8.04 o 
   8   7   8        0.38        1.39      9.27 o 
  -9   8   8       47.21       62.13     17.47 o 
  -8   8   8       12.93       16.09     11.28 o 
  -7   8   8       62.35       59.01     14.46 o 
  -6   8   8        9.68       15.87      7.45 o 
  -5   8   8      125.00      104.70     11.46 o 
  -4   8   8      569.19      600.35     22.27 o 
  -3   8   8     3174.78     3229.62    112.59 o 
  -2   8   8        9.07       11.35      3.86 o 
  -1   8   8     1204.66     1092.59     63.50 o 
   0   8   8      108.03      111.55     10.84 o 
   1   8   8       38.14       49.06      5.55 o 
   2   8   8       33.51       30.83      8.23 o 
   3   8   8       21.46       22.03      8.23 o 
   4   8   8       25.37       36.70      8.48 o 
   5   8   8      423.65      378.83     19.10 o 
   6   8   8        6.79        4.28      6.49 o 
   7   8   8       40.30       44.17     13.24 o 
   8   8   8        4.70        1.23      9.31 o 
  -9   9   8        6.51        8.91     13.07 o 
  -8   9   8       19.23       33.53     13.43 o 
  -7   9   8       23.52       20.84     11.09 o 
  -6   9   8      107.48      108.94     12.65 o 
  -5   9   8      450.49      469.00     21.58 o 
  -4   9   8      144.20      166.15     12.30 o 
  -3   9   8     1244.68     1267.25     29.38 o 
  -2   9   8      933.40      929.61     28.02 o 
  -1   9   8       40.05       43.45     12.87 o 
   0   9   8        1.08       -1.11      3.79 o 
   1   9   8       17.62       21.30      5.84 o 
   2   9   8      183.01      158.18     13.30 o 
   3   9   8      492.47      516.77     26.75 o 
   4   9   8      157.10      163.60     16.11 o 
   5   9   8      140.54      162.58     17.10 o 
   6   9   8        0.18        4.43      8.29 o 
   7   9   8       26.60       30.46     12.51 o 
   8   9   8        0.53        3.83     10.39 o 
  -8  10   8        2.13        9.22     10.49 o 
  -7  10   8        0.99        7.49      9.19 o 
  -6  10   8        4.20       11.90      7.82 o 
  -5  10   8       56.39       48.40     11.00 o 
  -4  10   8       85.02       67.02      8.68 o 
  -3  10   8       10.80       19.10      4.80 o 
  -2  10   8       61.20       51.83      8.55 o 
  -1  10   8       25.03       22.52      5.71 o 
   0  10   8       89.46      165.36     38.10 o 
   1  10   8       10.12       21.34      8.92 o 
   2  10   8        0.40        2.35      5.82 o 
   3  10   8      115.90      110.91     13.01 o 
   4  10   8        5.06        1.16      6.36 o 
   5  10   8       19.23       18.44      9.65 o 
   6  10   8       28.70       22.44     11.83 o 
   7  10   8       22.36       12.57     11.32 o 
   8  10   8       10.78       18.33     13.12 o 
  -8  11   8       10.40        2.43     10.37 o 
  -7  11   8       27.72       10.48      9.37 o 
  -6  11   8        1.08       -8.03      8.03 o 
  -5  11   8        0.00       -5.64      6.26 o 
  -4  11   8       10.44       13.77      6.75 o 
  -3  11   8        3.27       -4.52      5.97 o 
  -2  11   8      673.78      601.98     21.02 o 
  -1  11   8      473.14      492.84     19.96 o 
   0  11   8      122.31      177.27     25.72 o 
   1  11   8      169.30      167.04     14.08 o 
   2  11   8       18.73       22.54     13.89 o 
   3  11   8        0.01       19.01     14.72 o 
   4  11   8        0.00        5.88      8.31 o 
   5  11   8        0.04       -4.38      8.55 o 
   6  11   8       92.69       94.87     17.93 o 
   7  11   8        0.70       -3.57      9.43 o 
   8  11   8       17.19       30.07     17.07 o 
  -8  12   8        0.16       -5.87     12.47 o 
  -7  12   8       15.68        9.38     10.11 o 
  -6  12   8       68.27       97.53     19.13 o 
  -5  12   8        0.02        7.19      6.54 o 
  -4  12   8      102.30       89.00      9.80 o 
  -3  12   8      537.06      467.26     19.36 o 
  -2  12   8       18.03       10.56      6.48 o 
  -1  12   8       72.12       86.47      9.85 o 
   0  12   8       74.42       63.65      8.98 o 
   1  12   8      202.66      242.01     18.72 o 
   2  12   8      307.89      319.31     21.50 o 
   3  12   8       52.46       67.89     13.27 o 
   4  12   8       15.10        4.28      7.60 o 
   5  12   8       52.10       49.29     12.77 o 
   6  12   8        0.47        9.68      9.62 o 
   7  12   8        0.08       -2.11      9.25 o 
   8  12   8       24.66       33.98     26.24 o 
  -8  13   8        1.22       -1.44     10.64 o 
  -7  13   8        0.00       42.70     32.92 o 
  -6  13   8        1.63       -2.07      8.63 o 
  -5  13   8       19.43       27.76     10.44 o 
  -4  13   8      280.80      296.22     20.78 o 
  -3  13   8      200.66      206.57     14.52 o 
  -2  13   8      129.08      121.42     11.50 o 
  -1  13   8       21.95       45.88      8.09 o 
   0  13   8       53.61       73.27     11.81 o 
   1  13   8       46.58       52.12     11.28 o 
   2  13   8       73.99       75.93     13.50 o 
   3  13   8       12.13       19.57     10.34 o 
   4  13   8        2.41       17.62      9.93 o 
   5  13   8       30.74       47.37     16.92 o 
   6  13   8        3.38       30.40     12.12 o 
   7  13   8       11.78       21.72     16.88 o 
  -8  14   8       12.42       33.64     20.95 o 
  -7  14   8        1.05       -7.03     13.09 o 
  -6  14   8       33.85       34.14     15.07 o 
  -5  14   8       66.39       74.52     13.92 o 
  -4  14   8        5.33        0.83      7.04 o 
  -3  14   8      239.64      228.02     15.12 o 
  -2  14   8      161.11      130.20     10.92 o 
  -1  14   8       87.88      103.26     10.32 o 
   0  14   8      176.49      161.19     15.65 o 
   1  14   8       24.57       23.62      9.03 o 
   2  14   8      153.62      173.42     16.96 o 
   3  14   8        2.41       15.97     12.61 o 
   4  14   8       11.65       11.51      9.16 o 
   5  14   8        1.55        6.36      8.86 o 
   6  14   8        0.07       16.74     13.36 o 
   7  14   8        3.71       -5.79     10.47 o 
  -7  15   8        1.83       14.06     15.44 o 
  -6  15   8        0.05       -4.58      9.78 o 
  -5  15   8        7.29        4.25      8.73 o 
  -4  15   8       26.56       12.05      9.33 o 
  -3  15   8        2.55       -1.80      4.97 o 
  -2  15   8       53.46       62.08      9.55 o 
  -1  15   8        5.60        7.81      5.93 o 
   0  15   8      139.54      135.52     14.72 o 
   1  15   8      170.67      180.29     17.58 o 
   2  15   8        0.52       -7.96      8.54 o 
   3  15   8       32.11       22.15     10.89 o 
   4  15   8        4.68       18.74     10.34 o 
   5  15   8        0.04        2.31      9.45 o 
   6  15   8       47.68       89.35     18.10 o 
   7  15   8       57.85       65.79     27.38 o 
  -7  16   8        4.61        4.16     11.88 o 
  -6  16   8        2.46       -0.60      7.45 o 
  -5  16   8        2.09       10.25     10.62 o 
  -4  16   8       65.22       90.81     15.89 o 
  -3  16   8        3.25       11.36      6.95 o 
  -2  16   8       18.39       16.85      7.40 o 
  -1  16   8        0.20        3.02      7.12 o 
   0  16   8       19.65       35.90     11.46 o 
   1  16   8      234.18      237.56     20.31 o 
   2  16   8       19.06        6.31      9.20 o 
   3  16   8       82.79       87.27     20.46 o 
   4  16   8       25.69       14.79     11.02 o 
   5  16   8       69.32       58.97     19.38 o 
   6  16   8       17.34       22.49     12.46 o 
   7  16   8       16.27       16.52     19.59 o 
  -7  17   8        6.25        7.91     13.28 o 
  -6  17   8        6.61       16.36     13.13 o 
  -5  17   8       20.92       10.97     10.65 o 
  -4  17   8        2.69        3.44      7.82 o 
  -3  17   8        0.76        8.15      7.05 o 
  -2  17   8       38.04       22.59      9.02 o 
  -1  17   8        2.44       -2.02      7.12 o 
   0  17   8       91.19       99.40     15.19 o 
   1  17   8       22.14       26.79     11.15 o 
   2  17   8        3.18        3.56      8.31 o 
   3  17   8        2.98       13.77     10.72 o 
   4  17   8      140.70      174.23     27.07 o 
   5  17   8        1.70       24.75     12.99 o 
   6  17   8        3.79       14.77     12.66 o 
  -6  18   8        6.98        3.26     10.70 o 
  -5  18   8       14.01       27.29     17.26 o 
  -4  18   8       31.86       15.43     10.62 o 
  -3  18   8       11.14        1.70      6.65 o 
  -2  18   8        2.30       -1.75      6.34 o 
  -1  18   8       41.93       40.51     11.47 o 
   0  18   8       89.94       82.17     14.97 o 
   1  18   8      101.70      120.12     16.62 o 
   2  18   8       22.21        2.86     12.36 o 
   3  18   8      158.60      180.49     21.54 o 
   4  18   8       77.33       85.80     17.76 o 
   5  18   8       46.96       45.57     15.38 o 
   6  18   8       31.91        6.04     13.28 o 
  -6  19   8       13.48       32.74     14.63 o 
  -5  19   8       14.17       16.48     13.20 o 
  -4  19   8        3.92        5.28     10.40 o 
  -3  19   8       11.03       55.33     14.56 o 
  -2  19   8       31.07       49.34     12.21 o 
  -1  19   8       54.11       59.77     13.84 o 
   0  19   8        6.48        1.72      7.85 o 
   1  19   8       54.91       55.24     15.59 o 
   2  19   8       60.23       58.24     15.06 o 
   3  19   8        5.39        3.15      8.08 o 
   4  19   8       12.09       11.14     11.30 o 
   5  19   8       61.84       71.27     18.43 o 
  -5  20   8       42.67       23.29     17.95 o 
  -4  20   8       36.62       26.08     13.30 o 
  -3  20   8        0.04       -6.19     11.88 o 
  -2  20   8       10.69       13.89     12.70 o 
  -1  20   8        6.23        2.92      8.62 o 
   0  20   8        1.05       -5.18      9.75 o 
   1  20   8      101.44      112.17     18.22 o 
   2  20   8        0.02        6.31     10.39 o 
   3  20   8       10.46       11.82     11.31 o 
   4  20   8        8.65        7.06     11.50 o 
   5  20   8        5.37       -2.21     10.92 o 
  -5  21   8        8.09       24.10     17.17 o 
  -4  21   8       11.29        9.86     13.33 o 
  -3  21   8        2.49        5.74     11.29 o 
  -2  21   8       29.94       14.32     11.25 o 
  -1  21   8       24.29       40.23     19.30 o 
   0  21   8        2.75        5.50      9.90 o 
   1  21   8        0.08        0.28      9.40 o 
   2  21   8        0.91       18.73     25.71 o 
   3  21   8       25.15       23.14     13.86 o 
   4  21   8        5.36       16.82     13.75 o 
  -4  22   8        1.32        1.62     10.94 o 
  -3  22   8       19.56       46.01     29.68 o 
  -2  22   8        0.18       -2.82      8.99 o 
  -1  22   8        8.75       13.65     11.46 o 
   0  22   8        0.52        2.58      9.52 o 
   1  22   8       41.43       77.33     18.15 o 
   2  22   8        1.87        0.17      8.84 o 
   3  22   8        3.06       -3.68     12.12 o 
   4  22   8        2.27       13.43     13.59 o 
  -3  23   8       69.54      132.33     25.20 o 
  -2  23   8       18.11       10.12     14.01 o 
  -1  23   8       24.33       20.57     15.76 o 
   0  23   8       63.91       86.77     19.31 o 
   1  23   8        0.68        4.07     11.36 o 
   2  23   8        7.64       12.42     12.97 o 
   3  23   8       23.70       21.54     14.63 o 
  -2  24   8       18.51       12.15     17.68 o 
  -1  24   8        1.95        0.01      9.08 o 
   0  24   8        1.54       41.67     20.61 o 
   1  24   8        7.64       -1.09      9.98 o 
   2  24   8       45.89       83.36     20.64 o 
  -9   1   9       13.78        8.95     11.91 o 
  -8   1   9       17.75       36.33     15.04 o 
  -7   1   9        3.88       14.68      9.85 o 
  -6   1   9       47.21       43.72     11.53 o 
  -5   1   9      269.62      239.85     67.85 o 
  -4   1   9       40.65       56.05      7.25 o 
  -3   1   9      178.33      171.97     30.30 o 
  -2   1   9       45.65       51.02      5.98 o 
  -1   1   9       72.84       81.70      8.05 o 
   0   1   9      557.49      579.41     17.87 o 
   1   1   9        9.02       15.80      5.19 o 
   2   1   9        1.84        2.89      3.57 o 
   3   1   9      367.57      371.74     13.62 o 
   4   1   9       41.49       33.77      6.99 o 
   5   1   9        1.22        3.91      5.10 o 
   6   1   9       20.73       27.98     12.39 o 
   7   1   9       17.23       13.44      9.71 o 
   8   1   9        0.01       19.37     14.32 o 
  -9   2   9        6.58        2.78     11.58 o 
  -8   2   9       50.25       63.25     15.99 o 
  -7   2   9       70.48       75.70     17.06 o 
  -6   2   9      199.62      216.96     43.10 o 
  -5   2   9      111.53      117.18     34.30 o 
  -4   2   9      228.17      239.82     11.23 o 
  -3   2   9      321.07      291.99     42.31 o 
  -2   2   9        3.05        8.45      5.30 o 
  -1   2   9      119.50      117.68     12.64 o 
   0   2   9        0.05        5.66      6.56 o 
   1   2   9     1100.81     1059.68     23.51 o 
   2   2   9      143.25      143.99      8.56 o 
   3   2   9        4.45       11.09      4.66 o 
   4   2   9       26.71       38.35      6.13 o 
   5   2   9       14.73        7.32      4.83 o 
   6   2   9        2.66        6.58      6.84 o 
   7   2   9        4.37        3.20      7.30 o 
   8   2   9        0.00       -2.43     11.07 o 
  -9   3   9       26.94       23.61     16.06 o 
  -8   3   9        2.19       31.36     18.13 o 
  -7   3   9       27.42       25.05     13.11 o 
  -6   3   9       13.17       19.63     10.53 o 
  -5   3   9       42.09       28.95      7.90 o 
  -4   3   9      626.49      587.28     20.18 o 
  -3   3   9        0.04       -1.76      4.53 o 
  -2   3   9      529.52      527.19     16.76 o 
  -1   3   9       82.20       64.47      5.75 o 
   0   3   9       38.63       34.99      4.59 o 
   1   3   9       40.22       57.91      5.86 o 
   2   3   9      163.78      167.24      8.64 o 
   3   3   9      256.61      218.65     10.02 o 
   4   3   9       48.49       63.04      7.31 o 
   5   3   9        5.05        7.79      6.94 o 
   6   3   9        4.02        5.83      6.48 o 
   7   3   9       15.61       36.06     12.13 o 
   8   3   9        7.00       11.89     12.70 o 
  -9   4   9       26.70        5.91     15.69 o 
  -8   4   9       15.26        9.58     11.33 o 
  -7   4   9       96.97      128.57     48.50 o 
  -6   4   9      188.60      144.01     19.23 o 
  -5   4   9      345.85      345.25     17.17 o 
  -4   4   9       10.38       11.64      5.04 o 
  -3   4   9       40.22       38.80      5.63 o 
  -2   4   9      589.43      691.65     89.29 o 
  -1   4   9      138.29      133.37      8.12 o 
   0   4   9       70.37       58.66      5.18 o 
   1   4   9        6.78        6.04      3.97 o 
   2   4   9       42.92       40.00      4.86 o 
   3   4   9       47.47       59.97      6.30 o 
   4   4   9       57.28       55.97      8.80 o 
   5   4   9       53.16       68.98     10.78 o 
   6   4   9        0.08        7.98      7.33 o 
   7   4   9        0.37        0.56      7.35 o 
   8   4   9        1.51        6.34     15.77 o 
  -9   5   9        0.30       -3.49     12.26 o 
  -8   5   9       27.74       49.05     34.61 o 
  -7   5   9       28.23       26.60     11.58 o 
  -6   5   9      167.66      172.91     18.57 o 
  -5   5   9      383.99      333.69     18.24 o 
  -4   5   9      531.19      477.93     16.16 o 
  -3   5   9        0.10       -2.81      4.13 o 
  -2   5   9       28.12       44.02      6.38 o 
  -1   5   9      133.54      132.04      8.10 o 
   0   5   9       71.93       76.24      6.24 o 
   1   5   9      101.25       76.23      5.97 o 
   2   5   9       69.44       47.05      4.77 o 
   3   5   9       66.61       78.66      8.79 o 
   4   5   9       28.51       45.81      8.25 o 
   5   5   9       16.86        3.00      5.78 o 
   6   5   9        0.13        5.97      8.09 o 
   7   5   9        1.91        8.25      8.54 o 
   8   5   9        0.92       -3.35     11.27 o 
  -8   6   9        0.04       21.01     12.31 o 
  -7   6   9       22.98       46.52     17.53 o 
  -6   6   9       12.96        9.14      9.40 o 
  -5   6   9      196.26      158.55     17.60 o 
  -4   6   9        2.23       12.84      6.62 o 
  -3   6   9      126.58      135.05     11.16 o 
  -2   6   9        7.10       10.53      4.37 o 
  -1   6   9      110.27      105.06     11.85 o 
   0   6   9       61.73       75.50      5.43 o 
   1   6   9      220.69      206.17     11.45 o 
   2   6   9        0.00        5.70      3.48 o 
   3   6   9       72.93       82.62      8.58 o 
   4   6   9        0.01        1.55      6.66 o 
   5   6   9        4.57        5.77      7.08 o 
   6   6   9       16.43       15.25      9.34 o 
   7   6   9        4.64       12.09     12.27 o 
   8   6   9        0.63        8.13     12.95 o 
  -8   7   9        0.20       -6.33     10.23 o 
  -7   7   9        1.12        0.92      7.55 o 
  -6   7   9       13.49       10.28      8.53 o 
  -5   7   9      104.99      110.79     12.09 o 
  -4   7   9       87.04       85.51     10.00 o 
  -3   7   9        2.44       -2.08      3.79 o 
  -2   7   9      339.15      363.37     14.45 o 
  -1   7   9      608.28      624.74     24.26 o 
   0   7   9       21.86       24.13      6.57 o 
   1   7   9       18.19       22.86      5.17 o 
   2   7   9       48.98       53.65      9.27 o 
   3   7   9      439.89      417.79     22.18 o 
   4   7   9        0.91        8.96      7.75 o 
   5   7   9       12.65       31.78     14.92 o 
   6   7   9       19.51       -2.10      8.72 o 
   7   7   9        0.12      -11.47     13.29 o 
   8   7   9        1.60        9.82     10.44 o 
  -8   8   9       26.12       25.51     12.77 o 
  -7   8   9       12.06        3.85      8.91 o 
  -6   8   9        5.72        4.07      6.90 o 
  -5   8   9       93.92       86.97     10.39 o 
  -4   8   9       54.01       62.21      9.00 o 
  -3   8   9      104.89      110.26     12.55 o 
  -2   8   9       42.60       39.81      7.39 o 
  -1   8   9       55.89      108.69     19.82 o 
   0   8   9       26.44       26.45      5.87 o 
   1   8   9        0.01        0.97      4.79 o 
   2   8   9      200.12      180.97     15.10 o 
   3   8   9        6.09       25.29     12.84 o 
   4   8   9        9.67       18.31      9.21 o 
   5   8   9       26.49       17.39     10.16 o 
   6   8   9        1.09       -8.26      9.52 o 
   7   8   9        6.69        7.71      9.57 o 
   8   8   9        0.03       11.63     11.71 o 
  -8   9   9       32.12       12.78     12.61 o 
  -7   9   9        0.11        3.44      8.73 o 
  -6   9   9        0.36        5.62      7.30 o 
  -5   9   9        4.65        6.52      6.73 o 
  -4   9   9       51.99       41.61      8.18 o 
  -3   9   9        4.28        8.55      4.53 o 
  -2   9   9       34.10       54.26     10.33 o 
  -1   9   9      677.51      664.24     27.97 o 
   0   9   9      125.09      106.65      8.88 o 
   1   9   9       12.24        7.34      7.21 o 
   2   9   9        0.01       10.81      7.54 o 
   3   9   9       25.52       20.33      9.73 o 
   4   9   9        5.40       12.67      8.82 o 
   5   9   9       58.92       61.47     13.92 o 
   6   9   9        3.77       43.77     17.07 o 
   7   9   9      104.36       92.37     17.40 o 
   8   9   9        3.59       24.85     14.76 o 
  -8  10   9        3.58       27.24     16.97 o 
  -7  10   9       19.71       18.82     12.43 o 
  -6  10   9        0.00       -3.19      7.05 o 
  -5  10   9        7.59       11.89      7.16 o 
  -4  10   9       25.24       14.25      5.91 o 
  -3  10   9      887.42      869.21     29.74 o 
  -2  10   9     1173.01     1161.18     48.13 o 
  -1  10   9        5.34       21.16      9.68 o 
   0  10   9      151.32      147.47     10.65 o 
   1  10   9       87.44       80.11     12.61 o 
   2  10   9       47.67       38.97      9.99 o 
   3  10   9       12.36       36.27     15.53 o 
   4  10   9        1.21       -0.51      8.00 o 
   5  10   9       88.69      100.00     16.84 o 
   6  10   9        0.28        3.33     10.78 o 
   7  10   9        0.28      -11.94     11.94 o 
  -8  11   9        0.40       -1.65     11.40 o 
  -7  11   9       29.27       44.44     24.29 o 
  -6  11   9       12.92       19.54      8.49 o 
  -5  11   9        8.37        9.06      7.27 o 
  -4  11   9        0.20        9.37      7.53 o 
  -3  11   9        0.40       -2.66      5.92 o 
  -2  11   9      223.52      246.17     14.99 o 
  -1  11   9      956.91     1007.37     46.29 o 
   0  11   9      619.25      586.73     20.49 o 
   1  11   9       38.61       57.85     10.74 o 
   2  11   9       14.73       21.73     12.12 o 
   3  11   9        0.00       15.10      9.75 o 
   4  11   9        1.71       10.00      9.11 o 
   5  11   9        6.18        6.70      9.71 o 
   6  11   9       14.06       21.39     16.17 o 
   7  11   9       94.83       98.77     22.00 o 
  -8  12   9        5.73        6.50     13.68 o 
  -7  12   9       10.46       17.11     13.70 o 
  -6  12   9       17.73       27.06     12.00 o 
  -5  12   9        1.05       -2.29      8.62 o 
  -4  12   9       19.55       -3.52      8.88 o 
  -3  12   9       44.71       47.20      9.93 o 
  -2  12   9      139.55      147.36     16.76 o 
  -1  12   9      710.51      714.84     40.69 o 
   0  12   9       28.30       44.98     13.14 o 
   1  12   9      219.30      224.85     18.97 o 
   2  12   9       26.49       61.67     13.25 o 
   3  12   9        1.37        4.70      8.92 o 
   4  12   9        1.32       11.06     10.04 o 
   5  12   9       19.50       33.42     13.27 o 
   6  12   9        0.67       -4.39     11.47 o 
   7  12   9       61.21       84.42     20.22 o 
  -7  13   9        8.27       -1.31     11.17 o 
  -6  13   9        0.09        0.88      7.70 o 
  -5  13   9        0.08        1.01      7.04 o 
  -4  13   9       81.83      111.27     15.34 o 
  -3  13   9       50.06       38.10      8.76 o 
  -2  13   9      266.50      232.03     16.12 o 
  -1  13   9      342.78      287.69     16.39 o 
   0  13   9      461.89      427.33     26.51 o 
   1  13   9        0.38       -7.79      8.82 o 
   2  13   9       58.64       88.21     14.39 o 
   3  13   9       13.45        4.31     12.30 o 
   4  13   9        9.73       10.45     11.30 o 
   5  13   9        0.60       11.20     10.97 o 
   6  13   9       14.17       29.85     13.74 o 
   7  13   9        4.37        5.47     11.09 o 
  -7  14   9        0.31        0.78      9.31 o 
  -6  14   9        4.44        8.93     10.56 o 
  -5  14   9       84.27       93.82     15.18 o 
  -4  14   9      103.11       88.89     14.67 o 
  -3  14   9      151.03      140.12     13.85 o 
  -2  14   9      208.96      179.96     14.11 o 
  -1  14   9      155.32      127.82     12.04 o 
   0  14   9      352.82      421.67     36.52 o 
   1  14   9       34.31       17.49      9.57 o 
   2  14   9        6.26       -8.10      8.29 o 
   3  14   9       10.00       10.99      9.57 o 
   4  14   9        1.27        7.18      9.85 o 
   5  14   9        1.98       -0.69      8.65 o 
   6  14   9       14.47       31.15     15.80 o 
   7  14   9        2.69        4.40     10.58 o 
  -7  15   9        7.08        9.28     16.54 o 
  -6  15   9        8.42        2.35      8.65 o 
  -5  15   9       27.66       19.96     12.77 o 
  -4  15   9        6.69        6.28      9.20 o 
  -3  15   9       24.65       30.08      9.24 o 
  -2  15   9       24.37       36.85     11.23 o 
  -1  15   9        1.76       -0.69      7.18 o 
   0  15   9       17.79        3.58      7.69 o 
   1  15   9        1.12       27.76     12.17 o 
   2  15   9      367.55      377.13     26.69 o 
   3  15   9       25.09       15.23     13.01 o 
   4  15   9       14.74       11.68     10.64 o 
   5  15   9        2.07       11.73     11.35 o 
   6  15   9       37.84       70.98     17.00 o 
  -6  16   9        0.00       11.80     12.13 o 
  -5  16   9        0.11       -0.30      8.33 o 
  -4  16   9       29.16       32.11     12.62 o 
  -3  16   9       15.22       13.14      8.21 o 
  -2  16   9       88.40       76.53     19.37 o 
  -1  16   9       49.35       36.72     11.43 o 
   0  16   9        1.90        1.33      7.46 o 
   1  16   9        8.62       16.59     11.05 o 
   2  16   9        4.45       -5.18      9.94 o 
   3  16   9      119.48      144.60     19.65 o 
   4  16   9        0.08       -0.84      8.30 o 
   5  16   9       52.43       72.20     17.63 o 
   6  16   9        9.06       22.07     13.34 o 
  -6  17   9        1.12       15.98     13.38 o 
  -5  17   9       27.53       24.47     12.66 o 
  -4  17   9       16.93       26.63     12.35 o 
  -3  17   9        8.58       12.42     10.74 o 
  -2  17   9        0.01       -1.66      7.46 o 
  -1  17   9        5.85       -3.01      8.30 o 
   0  17   9       36.14       56.60     17.26 o 
   1  17   9        2.61        8.58      9.70 o 
   2  17   9       10.27        5.38      9.67 o 
   3  17   9      119.25      163.55     21.97 o 
   4  17   9        3.54        4.17     10.92 o 
   5  17   9        0.09        6.62     11.77 o 
   6  17   9       10.93        2.92     10.47 o 
  -6  18   9       47.82       56.43     19.33 o 
  -5  18   9        0.91        3.76     11.03 o 
  -4  18   9        2.49        6.96     10.12 o 
  -3  18   9       28.17       48.35     17.71 o 
  -2  18   9        0.26       -0.60      7.43 o 
  -1  18   9        8.72       19.70     11.12 o 
   0  18   9       19.30       18.91     10.64 o 
   1  18   9       67.08       71.51     15.52 o 
   2  18   9       45.62       80.44     31.37 o 
   3  18   9       17.25       15.46     11.54 o 
   4  18   9        6.46       22.56     13.62 o 
   5  18   9       12.31       15.31     13.37 o 
  -5  19   9       24.10       15.86     12.92 o 
  -4  19   9        3.72        4.62     12.32 o 
  -3  19   9       11.10       24.73     16.08 o 
  -2  19   9       19.95        4.84      9.80 o 
  -1  19   9       19.74       25.28     12.18 o 
   0  19   9        0.12       -7.01     10.16 o 
   1  19   9       86.72       68.43     15.41 o 
   2  19   9        0.02       24.65     15.73 o 
   3  19   9       82.36       72.26     16.89 o 
   4  19   9       15.48        1.98      9.85 o 
   5  19   9        7.38        8.87     12.43 o 
  -5  20   9       22.05       19.62     17.84 o 
  -4  20   9       19.17       33.80     16.67 o 
  -3  20   9        0.10        3.27     11.44 o 
  -2  20   9        9.26       35.79     20.18 o 
  -1  20   9        8.27       15.88     12.16 o 
   0  20   9        0.82       12.40     11.29 o 
   1  20   9       32.25       31.68     13.66 o 
   2  20   9        2.16       16.65     12.41 o 
   3  20   9       17.94       49.07     17.07 o 
   4  20   9       26.06        6.08     11.76 o 
  -4  21   9       11.00       42.75     20.98 o 
  -3  21   9       14.09        6.71     13.32 o 
  -2  21   9       21.37       18.40     15.36 o 
  -1  21   9        9.40        0.78      8.36 o 
   0  21   9        7.00       20.25     14.33 o 
   1  21   9       25.43       48.35     15.76 o 
   2  21   9        8.67        8.40     11.93 o 
   3  21   9        6.62       12.91     13.09 o 
  -3  22   9       29.68       17.30     16.19 o 
  -2  22   9        0.14        1.93     13.06 o 
  -1  22   9        1.97        4.51     10.23 o 
   0  22   9        5.13       10.14     11.26 o 
   1  22   9       62.45       47.32     20.43 o 
   2  22   9       51.44       53.36     17.15 o 
   3  22   9        2.63       12.37     13.62 o 
  -2  23   9       27.40       61.55     21.71 o 
  -1  23   9       21.63        4.35     12.00 o 
   0  23   9        0.66       -9.03     12.31 o 
   1  23   9       55.27      101.04     22.23 o 
   2  23   9        3.41       -9.71     12.63 o 
  -8   0  10        0.06       26.45     19.20 o 
  -7   0  10       25.89       33.25     16.94 o 
  -6   0  10        8.19       15.65     22.13 o 
  -5   0  10       20.72       16.96     18.52 o 
  -4   0  10      118.34       88.08     12.25 o 
  -3   0  10       10.37       12.45      6.89 o 
  -2   0  10      357.46      332.42     19.04 o 
  -1   0  10        3.47       38.07     15.64 o 
   0   0  10       16.28        3.47      6.46 o 
   1   0  10       29.37       53.73     11.45 o 
   2   0  10       36.69       33.81      8.27 o 
   3   0  10      199.08      197.38     17.32 o 
   4   0  10       35.25       41.60     10.96 o 
   5   0  10       12.09       18.83      9.06 o 
   6   0  10        0.43       10.17     12.28 o 
   7   0  10       11.33        5.96     14.39 o 
   8   0  10       50.81       11.18     17.69 o 
  -8   1  10        1.14       21.85     14.38 o 
  -7   1  10       12.06       13.81     16.60 o 
  -6   1  10       35.26       44.73     13.38 o 
  -5   1  10       72.09      104.68     43.22 o 
  -4   1  10      294.14      298.05     53.25 o 
  -3   1  10        0.10        6.34      4.81 o 
  -2   1  10        1.44        5.04      4.58 o 
  -1   1  10       61.94       67.32      7.68 o 
   0   1  10       70.49       57.19      9.74 o 
   1   1  10        3.40       15.11      4.61 o 
   2   1  10      131.95      151.71      9.36 o 
   3   1  10      129.30      121.72      9.53 o 
   4   1  10       46.12       59.91      8.39 o 
   5   1  10       32.36       42.19      8.78 o 
   6   1  10        1.88       13.85     12.15 o 
   7   1  10        0.52        9.35     10.27 o 
   8   1  10        6.13       20.37     14.41 o 
  -8   2  10        1.42       26.75     16.55 o 
  -7   2  10       16.51       20.23     19.07 o 
  -6   2  10       18.05       30.34     13.84 o 
  -5   2  10       14.70       12.72      8.50 o 
  -4   2  10        2.10       10.08      6.32 o 
  -3   2  10       13.79       14.76      5.52 o 
  -2   2  10      133.86      123.33      9.29 o 
  -1   2  10       81.78       87.10      6.88 o 
   0   2  10       34.72       38.33      5.76 o 
   1   2  10      265.87      245.97     11.30 o 
   2   2  10       24.84       28.20      5.70 o 
   3   2  10       81.79       88.48      9.19 o 
   4   2  10      110.16      128.34     10.40 o 
   5   2  10        0.00       19.45     10.95 o 
   6   2  10       12.48        9.65      7.50 o 
   7   2  10        6.97        5.34      9.85 o 
   8   2  10       11.93        9.90     15.32 o 
  -8   3  10        1.89       14.02     13.21 o 
  -7   3  10        4.82       12.70     29.04 o 
  -6   3  10        0.88        4.52      8.52 o 
  -5   3  10       92.31      116.67     11.70 o 
  -4   3  10       31.69       49.68      7.80 o 
  -3   3  10      750.77      786.96    120.05 o 
  -2   3  10       88.36       79.85      7.34 o 
  -1   3  10        4.82        4.47      4.35 o 
   0   3  10      125.34      132.63      9.05 o 
   1   3  10      102.20       93.45      7.71 o 
   2   3  10      220.26      195.35     12.54 o 
   3   3  10      204.55      169.52     10.17 o 
   4   3  10        0.17        9.29      6.21 o 
   5   3  10        6.18        9.99      6.90 o 
   6   3  10        4.21        1.29      8.15 o 
   7   3  10        0.17       10.84     11.70 o 
   8   3  10       11.71        6.42     16.94 o 
  -8   4  10        0.12       -0.20      8.59 o 
  -7   4  10       30.56       20.51     11.76 o 
  -6   4  10       86.94      120.04     16.23 o 
  -5   4  10       22.89       35.37      8.67 o 
  -4   4  10       27.78       23.69      6.67 o 
  -3   4  10        4.00        2.41      6.12 o 
  -2   4  10        8.18        3.89      5.00 o 
  -1   4  10      165.74      161.97      9.49 o 
   0   4  10       38.92       40.26      5.31 o 
   1   4  10      265.36      246.86     10.53 o 
   2   4  10      196.87      231.11     16.28 o 
   3   4  10      178.97      151.58     11.83 o 
   4   4  10       13.80       22.60      7.81 o 
   5   4  10       14.97       27.14      8.89 o 
   6   4  10        9.19       13.06      9.43 o 
   7   4  10       13.81        2.71     13.04 o 
   8   4  10        3.52        6.56     16.53 o 
  -8   5  10       10.61       25.91     14.13 o 
  -7   5  10        4.91        6.60     10.37 o 
  -6   5  10       16.02       26.71     11.43 o 
  -5   5  10        6.07       14.32      8.33 o 
  -4   5  10        4.11        9.37      5.98 o 
  -3   5  10       65.47       77.86     13.18 o 
  -2   5  10        9.44        1.43      3.91 o 
  -1   5  10       10.11        8.43      4.30 o 
   0   5  10       73.16       67.74      5.89 o 
   1   5  10      497.61      485.03     23.36 o 
   2   5  10       48.44       44.94      5.43 o 
   3   5  10        4.93        4.51      5.37 o 
   4   5  10       44.25       43.12      9.00 o 
   5   5  10        1.22        6.43      6.85 o 
   6   5  10       28.73       14.78     11.47 o 
   7   5  10        5.62        3.61      9.65 o 
   8   5  10        0.23       -2.73      9.93 o 
  -8   6  10        1.87        5.88     12.31 o 
  -7   6  10       97.19      108.09     17.56 o 
  -6   6  10       62.57       79.90     14.48 o 
  -5   6  10       79.59       90.24     11.48 o 
  -4   6  10       42.25       39.13      8.45 o 
  -3   6  10        8.26        3.47      4.82 o 
  -2   6  10        6.24       11.38      6.54 o 
  -1   6  10        4.16       13.74      6.81 o 
   0   6  10      208.56      211.74     15.74 o 
   1   6  10      597.98      586.58     19.60 o 
   2   6  10       75.21       87.91     11.73 o 
   3   6  10      155.35      142.36     14.15 o 
   4   6  10       79.68       84.90     18.30 o 
   5   6  10        2.41       11.19      8.89 o 
   6   6  10        5.88       36.20     20.84 o 
   7   6  10        0.01       -3.00      9.74 o 
  -8   7  10        5.44       12.14     12.05 o 
  -7   7  10       53.53       72.96     16.64 o 
  -6   7  10       27.50       31.29     11.20 o 
  -5   7  10       82.42      125.04     14.39 o 
  -4   7  10       28.87       42.43      8.29 o 
  -3   7  10       70.87       50.63      8.81 o 
  -2   7  10      305.26      357.77     62.58 o 
  -1   7  10      291.23      296.17     15.66 o 
   0   7  10        9.81        9.99      5.85 o 
   1   7  10        2.15        5.56      4.19 o 
   2   7  10      440.81      394.78     22.62 o 
   3   7  10       29.09       28.61     10.04 o 
   4   7  10      178.16      162.78     19.83 o 
   5   7  10        4.53        7.66      9.45 o 
   6   7  10       15.52        0.68      8.92 o 
   7   7  10       27.87       26.35     14.31 o 
  -8   8  10       66.87       85.55     23.60 o 
  -7   8  10       38.03       35.00     14.11 o 
  -6   8  10       18.90       11.51      9.50 o 
  -5   8  10       26.38       19.37      8.44 o 
  -4   8  10        8.99        9.51      6.55 o 
  -3   8  10       51.12       55.84      8.79 o 
  -2   8  10      216.20      255.46     28.42 o 
  -1   8  10     1189.30     1160.42     40.17 o 
   0   8  10      159.52      156.05     11.49 o 
   1   8  10      639.99      639.22     28.34 o 
   2   8  10      200.43      190.46     20.30 o 
   3   8  10       36.03       38.26     10.35 o 
   4   8  10        0.66        4.37      9.80 o 
   5   8  10       63.57       68.39     15.01 o 
   6   8  10        4.36       -8.69      9.66 o 
   7   8  10       58.03       36.53     15.66 o 
  -8   9  10       11.84       26.11     23.97 o 
  -7   9  10        0.51        1.70     10.24 o 
  -6   9  10        6.56        4.89      8.63 o 
  -5   9  10       16.06       13.10      7.64 o 
  -4   9  10       90.35       96.28     12.97 o 
  -3   9  10      352.14      322.00     17.94 o 
  -2   9  10      192.36      182.99     13.94 o 
  -1   9  10     1038.91     1073.36     39.47 o 
   0   9  10      913.11      925.01     28.92 o 
   1   9  10      115.37      130.46     14.20 o 
   2   9  10        0.06       -2.93      7.15 o 
   3   9  10       46.95       41.44     13.04 o 
   4   9  10        6.48        5.46      8.84 o 
   5   9  10      168.47      201.65     21.98 o 
   6   9  10        3.31        1.14      7.94 o 
   7   9  10       28.29       48.37     18.45 o 
  -7  10  10        1.52        9.92     13.06 o 
  -6  10  10        0.01       -0.36      9.72 o 
  -5  10  10        8.20        6.06      8.94 o 
  -4  10  10        4.65        1.02      6.92 o 
  -3  10  10        0.04       10.63     11.50 o 
  -2  10  10       10.27       10.26      7.50 o 
  -1  10  10        3.37       26.70     22.29 o 
   0  10  10       66.31       68.49      9.11 o 
   1  10  10       61.48       67.69     13.11 o 
   2  10  10       36.56       66.59     14.46 o 
   3  10  10       26.61       21.54      9.69 o 
   4  10  10       20.84       25.10     11.27 o 
   5  10  10       21.02       12.55     11.00 o 
   6  10  10        0.01      -13.29     13.29 o 
   7  10  10        9.93        3.11     13.86 o 
  -7  11  10        0.18       10.73     14.14 o 
  -6  11  10        3.38        4.76     12.98 o 
  -5  11  10        4.62       -5.12      7.87 o 
  -4  11  10       66.79       58.25     12.31 o 
  -3  11  10        3.59        2.96      6.08 o 
  -2  11  10        0.17       10.16      7.38 o 
  -1  11  10       26.15       58.29     17.08 o 
   0  11  10      383.58      364.57     23.24 o 
   1  11  10      451.21      441.98     27.41 o 
   2  11  10       73.73      103.07     16.53 o 
   3  11  10        0.14       -5.26      8.63 o 
   4  11  10        1.80        0.42      7.46 o 
   5  11  10        0.01       11.96     11.04 o 
   6  11  10       15.37       54.80     17.71 o 
   7  11  10        5.64       10.68     14.20 o 
  -7  12  10        1.12        0.91     11.04 o 
  -6  12  10        1.54       11.60     13.49 o 
  -5  12  10        1.35        4.77      8.05 o 
  -4  12  10       34.96       37.51     10.74 o 
  -3  12  10        7.38       -1.59      5.91 o 
  -2  12  10      292.72      296.81     18.46 o 
  -1  12  10      115.81      161.67     16.83 o 
   0  12  10       45.07       72.70     13.52 o 
   1  12  10      164.74      175.39     19.06 o 
   2  12  10        4.24        6.26      8.19 o 
   3  12  10        6.14        3.50     11.54 o 
   4  12  10       19.27       35.14     15.28 o 
   5  12  10        2.06       -0.87     10.01 o 
   6  12  10       31.59       50.20     17.58 o 
  -7  13  10        3.61        1.07     11.27 o 
  -6  13  10       11.52       21.50     15.05 o 
  -5  13  10        2.35        5.92      9.96 o 
  -4  13  10       11.01       10.45      9.63 o 
  -3  13  10      201.03      210.54     16.24 o 
  -2  13  10       19.16       25.82      8.30 o 
  -1  13  10        0.04        1.46      6.75 o 
   0  13  10       33.32       47.80     12.57 o 
   1  13  10       21.87       31.67     35.14 o 
   2  13  10       20.01       25.06     12.58 o 
   3  13  10        1.37       -4.42      9.28 o 
   4  13  10       16.83       16.91     13.84 o 
   5  13  10       12.32       11.40     11.87 o 
   6  13  10        4.18       11.21     12.63 o 
  -6  14  10        5.33       53.03     34.60 o 
  -5  14  10        7.73       14.94     11.71 o 
  -4  14  10        0.40       12.35      9.46 o 
  -3  14  10        1.74        0.55      6.60 o 
  -2  14  10       25.00       46.86     18.43 o 
  -1  14  10       29.58       33.02     11.09 o 
   0  14  10      145.53      141.16     16.80 o 
   1  14  10        5.69        9.24      9.47 o 
   2  14  10        9.56       26.81     11.95 o 
   3  14  10       17.42       17.14     11.26 o 
   4  14  10        9.14        9.74     12.17 o 
   5  14  10       67.08       49.06     16.50 o 
   6  14  10        9.49       26.56     16.35 o 
  -6  15  10       31.06       25.45     15.36 o 
  -5  15  10        7.84        7.84     11.58 o 
  -4  15  10       27.22       18.06     10.77 o 
  -3  15  10        0.16        2.25      7.94 o 
  -2  15  10        4.90        2.25      8.42 o 
  -1  15  10       18.37       22.66     11.15 o 
   0  15  10        0.99       17.56     10.10 o 
   1  15  10       82.98       94.27     15.06 o 
   2  15  10       64.41       61.25     14.87 o 
   3  15  10        0.73        6.02      9.43 o 
   4  15  10        6.50        5.46     11.79 o 
   5  15  10        5.77        4.74     12.68 o 
   6  15  10       18.29       10.14     12.31 o 
  -6  16  10       38.34       33.35     17.36 o 
  -5  16  10        2.54        2.72     10.19 o 
  -4  16  10       15.03       17.31     10.91 o 
  -3  16  10        8.27       14.69     10.02 o 
  -2  16  10       59.02       47.94     14.12 o 
  -1  16  10        4.74       20.04     11.41 o 
   0  16  10       48.46       47.66     14.42 o 
   1  16  10        0.57       -6.50      9.83 o 
   2  16  10       18.10       35.55     13.26 o 
   3  16  10       65.52       73.10     17.41 o 
   4  16  10        4.72       -4.22     10.37 o 
   5  16  10       56.90       60.86     29.07 o 
  -5  17  10        7.89        1.83      9.65 o 
  -4  17  10       12.57       27.53     13.39 o 
  -3  17  10       17.48        4.08     10.58 o 
  -2  17  10       21.33       17.07     11.22 o 
  -1  17  10        0.00        9.37      9.32 o 
   0  17  10       30.45       22.07     11.87 o 
   1  17  10        5.58       -6.92      9.87 o 
   2  17  10        3.76       -7.79     10.92 o 
   3  17  10       34.42       24.43     13.92 o 
   4  17  10       28.37       20.58     13.74 o 
   5  17  10        8.71       -0.96      9.31 o 
  -5  18  10       16.68       36.08     17.51 o 
  -4  18  10       14.25       25.83     15.20 o 
  -3  18  10        0.69       -2.09     10.16 o 
  -2  18  10       24.40        9.65     10.04 o 
  -1  18  10        0.13       20.60     11.82 o 
   0  18  10        1.13        3.39      9.05 o 
   1  18  10       35.08       55.16     14.16 o 
   2  18  10        2.28        1.07      8.67 o 
   3  18  10       27.67       49.02     29.53 o 
   4  18  10        0.03       -2.91     10.68 o 
  -4  19  10       17.21        9.26     14.08 o 
  -3  19  10        1.95        5.36     11.40 o 
  -2  19  10        0.01       -6.38     13.31 o 
  -1  19  10        0.27        0.12      8.25 o 
   0  19  10        0.49        1.96     10.64 o 
   1  19  10       11.90       11.73     12.14 o 
   2  19  10        2.86      -12.23     12.23 o 
   3  19  10       47.58       75.15     18.87 o 
   4  19  10       21.47       33.66     17.09 o 
  -4  20  10        5.62       11.15     15.35 o 
  -3  20  10        2.78        1.01     10.31 o 
  -2  20  10       14.37       18.71     14.55 o 
  -1  20  10        0.64        7.08     10.86 o 
   0  20  10        3.07       18.26     12.05 o 
   1  20  10        0.29       12.40     12.12 o 
   2  20  10        7.27        0.75      8.95 o 
   3  20  10       55.94       58.35     18.46 o 
  -3  21  10        0.19       13.42     15.55 o 
  -2  21  10        0.06       -2.67     12.47 o 
  -1  21  10        3.49       14.54     12.53 o 
   0  21  10       19.06       26.86     15.89 o 
   1  21  10        1.86        5.02     11.64 o 
   2  21  10       20.93       14.65     13.30 o 
  -2  22  10       82.57      119.51     30.60 o 
  -1  22  10        4.14       18.23     15.20 o 
   0  22  10       13.91       20.09     17.64 o 
   1  22  10       23.57       21.76     14.22 o 
  -8   1  11        4.67       33.68     17.98 o 
  -7   1  11        9.83       19.69     25.99 o 
  -6   1  11       11.32       34.21     25.10 o 
  -5   1  11       25.05       19.11     10.94 o 
  -4   1  11       86.12       91.60     10.76 o 
  -3   1  11       29.07       12.30      6.22 o 
  -2   1  11        5.45       10.04      7.06 o 
  -1   1  11        4.66       17.32      5.18 o 
   0   1  11        3.78        1.75      7.15 o 
   1   1  11       13.40        7.71      5.60 o 
   2   1  11       57.53       59.05      7.03 o 
   3   1  11        0.45       -3.71      4.51 o 
   4   1  11        0.44        1.47      4.64 o 
   5   1  11      161.00      128.03     24.17 o 
   6   1  11       36.96       25.15     14.29 o 
   7   1  11        2.14       10.98     14.07 o 
  -8   2  11       48.07       37.74     23.66 o 
  -7   2  11        1.11       24.17     12.89 o 
  -6   2  11       21.33       25.38     12.94 o 
  -5   2  11      215.98      218.57     55.21 o 
  -4   2  11      297.20      250.59     13.72 o 
  -3   2  11      255.47      244.72     13.47 o 
  -2   2  11      703.54      639.22     28.79 o 
  -1   2  11       39.63       47.86      7.90 o 
   0   2  11       79.08      105.76      8.80 o 
   1   2  11        2.61       12.31      5.43 o 
   2   2  11       15.76       21.09      6.56 o 
   3   2  11       66.17       62.42      8.39 o 
   4   2  11       27.78       47.59      9.63 o 
   5   2  11        7.37       -0.35      5.71 o 
   6   2  11        2.25        4.63     13.17 o 
   7   2  11        9.69       10.29     13.91 o 
  -8   3  11        2.27        7.38     11.30 o 
  -7   3  11        4.54      -11.15     11.15 o 
  -6   3  11        2.17        9.79      9.10 o 
  -5   3  11       20.39       17.33     19.38 o 
  -4   3  11       77.83       82.51     11.57 o 
  -3   3  11       14.24       38.62      7.90 o 
  -2   3  11      682.50      641.45     20.34 o 
  -1   3  11      176.16      176.14     11.56 o 
   0   3  11      434.80      408.40     14.73 o 
   1   3  11        3.92       -1.11      4.77 o 
   2   3  11       28.90       42.01     13.57 o 
   3   3  11       15.82       19.94      6.96 o 
   4   3  11        4.42        0.93      5.31 o 
   5   3  11       50.03       46.31      9.59 o 
   6   3  11        0.14        5.06     10.99 o 
   7   3  11        8.87        1.07     19.18 o 
  -8   4  11        1.99        5.08     14.76 o 
  -7   4  11        9.16       -4.11     10.04 o 
  -6   4  11       20.75        4.93      9.38 o 
  -5   4  11       13.37        4.24      7.68 o 
  -4   4  11       64.40       69.37     14.40 o 
  -3   4  11      122.52      126.95     11.59 o 
  -2   4  11        4.75        5.86      5.21 o 
  -1   4  11      621.80      552.35     19.14 o 
   0   4  11      253.70      246.85     13.74 o 
   1   4  11      239.27      229.23     14.46 o 
   2   4  11        1.18       14.07     11.68 o 
   3   4  11       69.83       81.12     24.96 o 
   4   4  11        9.27       23.39     10.64 o 
   5   4  11        5.78       -2.26      7.65 o 
   6   4  11        3.11        1.95      9.13 o 
   7   4  11        4.77        7.41     15.77 o 
  -8   5  11       13.29        0.52     13.94 o 
  -7   5  11       14.17       33.55     13.53 o 
  -6   5  11        4.41       -1.54      7.58 o 
  -5   5  11        5.60        2.04      6.55 o 
  -4   5  11        0.87       -5.65      6.97 o 
  -3   5  11       18.95       18.73      6.71 o 
  -2   5  11      573.03      528.55     19.08 o 
  -1   5  11      101.75      119.31      8.95 o 
   0   5  11      349.06      334.81     16.94 o 
   1   5  11       47.80       42.53      8.00 o 
   2   5  11      117.38       95.63     13.20 o 
   3   5  11      132.55      134.47     15.77 o 
   4   5  11       17.35       15.43     10.06 o 
   5   5  11       91.71       64.18     16.76 o 
   6   5  11       14.61       15.24     13.42 o 
   7   5  11        4.43       10.10     14.98 o 
  -7   6  11       25.70       18.86     12.10 o 
  -6   6  11        4.98       18.35     10.56 o 
  -5   6  11        0.01       -1.05      6.58 o 
  -4   6  11        3.99       14.73      7.80 o 
  -3   6  11       51.48       75.86     12.34 o 
  -2   6  11       17.95        7.86      6.28 o 
  -1   6  11        5.01       16.70      8.21 o 
   0   6  11      184.22      186.65     13.09 o 
   1   6  11        6.82        3.63      5.81 o 
   2   6  11       17.10        7.79      7.86 o 
   3   6  11       78.15       74.63     15.36 o 
   4   6  11        9.97       31.92     13.37 o 
   5   6  11        0.02       -2.84      9.50 o 
   6   6  11        4.13        8.32     13.32 o 
   7   6  11        7.39       30.13     33.98 o 
  -7   7  11      108.46       90.70     22.91 o 
  -6   7  11       12.56       41.02     18.76 o 
  -5   7  11        2.40        2.77      6.39 o 
  -4   7  11        4.46        3.19      6.25 o 
  -3   7  11        0.00        4.21      6.81 o 
  -2   7  11       46.82       51.46      8.77 o 
  -1   7  11       60.01       55.91     10.64 o 
   0   7  11        1.18        1.68      6.45 o 
   1   7  11      761.82      787.63     35.87 o 
   2   7  11      278.47      263.56     20.19 o 
   3   7  11        4.63       15.76     10.67 o 
   4   7  11        0.41       11.37      9.43 o 
   5   7  11       41.40       34.18     14.35 o 
   6   7  11        2.69        1.56      9.84 o 
   7   7  11        2.97       -2.52     12.34 o 
  -7   8  11        2.04       10.29     14.29 o 
  -6   8  11        7.52       10.21     13.26 o 
  -5   8  11        0.19       -1.15      6.20 o 
  -4   8  11        0.72       -0.40      6.48 o 
  -3   8  11       41.84       87.27     28.10 o 
  -2   8  11       24.71       41.49     10.44 o 
  -1   8  11      224.29      239.42     15.61 o 
   0   8  11      123.21      134.08     15.01 o 
   1   8  11       47.21       39.16     14.61 o 
   2   8  11        8.63       11.38      9.03 o 
   3   8  11       52.78       44.89     12.58 o 
   4   8  11        2.88        2.46      9.16 o 
   5   8  11        8.39       23.58     16.34 o 
   6   8  11        7.37       23.69     13.13 o 
   7   8  11        2.04        5.39     14.53 o 
  -7   9  11       37.84       31.98     17.14 o 
  -6   9  11       82.59       82.42     19.33 o 
  -5   9  11       39.97       31.10     14.51 o 
  -4   9  11       11.46        2.01      7.19 o 
  -3   9  11       40.25       28.04      8.71 o 
  -2   9  11      196.55      223.93     33.83 o 
  -1   9  11        8.09        7.85      6.03 o 
   0   9  11      121.56      125.78     15.54 o 
   1   9  11      301.57      356.56     29.78 o 
   2   9  11       60.86       66.12     13.42 o 
   3   9  11       18.44       24.11     10.50 o 
   4   9  11        0.47        0.15      8.57 o 
   5   9  11        0.70       -3.34      9.27 o 
   6   9  11        0.25        6.81     11.24 o 
  -7  10  11        0.21       11.32     14.04 o 
  -6  10  11        4.56        5.22     11.74 o 
  -5  10  11        8.08       -7.59      8.67 o 
  -4  10  11       16.33       31.59     12.00 o 
  -3  10  11       42.69       63.31     11.71 o 
  -2  10  11       30.29       39.36     11.82 o 
  -1  10  11      117.05      100.99     11.40 o 
   0  10  11      562.71      579.67     31.49 o 
   1  10  11        0.09        4.77      7.85 o 
   2  10  11       39.87       31.57     11.35 o 
   3  10  11       73.79       60.44     14.21 o 
   4  10  11       77.96       72.78     14.88 o 
   5  10  11        4.66        2.08      8.73 o 
   6  10  11        9.88        0.06      8.37 o 
  -7  11  11       13.06       15.91     15.53 o 
  -6  11  11        5.05        4.51     12.18 o 
  -5  11  11       70.15       50.23     13.51 o 
  -4  11  11       62.09      109.34     16.85 o 
  -3  11  11       15.46       11.47      7.51 o 
  -2  11  11        4.27        3.83      7.56 o 
  -1  11  11       37.18       44.32     10.83 o 
   0  11  11       21.05       31.05     11.54 o 
   1  11  11       93.35      118.39     16.37 o 
   2  11  11      189.87      220.31     22.19 o 
   3  11  11        3.32        5.78      9.08 o 
   4  11  11        0.18        2.25      9.69 o 
   5  11  11        7.36       28.78     14.08 o 
   6  11  11        0.11       36.00     17.83 o 
  -6  12  11       12.82       38.06     28.06 o 
  -5  12  11        0.03        2.45      8.00 o 
  -4  12  11        1.40       -0.44      7.39 o 
  -3  12  11        0.13       11.72      8.85 o 
  -2  12  11      115.61      119.09     15.85 o 
  -1  12  11       26.89       32.70     11.88 o 
   0  12  11      158.98      149.85     18.61 o 
   1  12  11       67.53       82.05     17.82 o 
   2  12  11       13.91       21.16     11.22 o 
   3  12  11       47.06       58.63     16.54 o 
   4  12  11       69.86      106.85     19.27 o 
   5  12  11        0.05        2.74     10.63 o 
   6  12  11       53.27       47.54     19.53 o 
  -6  13  11       63.64       62.29     19.85 o 
  -5  13  11        3.26       15.83     13.91 o 
  -4  13  11        5.44       13.41     10.08 o 
  -3  13  11       23.24       11.92      9.94 o 
  -2  13  11        2.25       21.01      9.50 o 
  -1  13  11       67.49       54.96     13.74 o 
   0  13  11        1.54       -1.83      8.05 o 
   1  13  11      159.99      156.90     19.64 o 
   2  13  11       70.41       64.83     15.95 o 
   3  13  11        2.91       -0.43      7.81 o 
   4  13  11       74.00       93.62     22.08 o 
   5  13  11        1.46       27.59     23.81 o 
  -6  14  11       20.27       28.89     21.63 o 
  -5  14  11        2.86        3.80     12.15 o 
  -4  14  11        1.25       15.29     10.14 o 
  -3  14  11        0.41        4.02      8.29 o 
  -2  14  11       10.05       22.34     11.53 o 
  -1  14  11       33.68       47.79     12.85 o 
   0  14  11       12.51       10.75     10.56 o 
   1  14  11       27.92       25.69     12.31 o 
   2  14  11       22.68       24.79     12.68 o 
   3  14  11       62.79       73.61     18.43 o 
   4  14  11        0.14        6.35     10.91 o 
   5  14  11       11.48       21.26     15.76 o 
  -5  15  11       26.69       19.91     12.84 o 
  -4  15  11        0.71        8.18     10.63 o 
  -3  15  11        0.01       -6.10     11.24 o 
  -2  15  11        0.01       -0.35      7.12 o 
  -1  15  11       12.52        9.93      9.36 o 
   0  15  11       72.31       71.99     16.30 o 
   1  15  11       36.39       25.15     11.94 o 
   2  15  11        0.00        5.93      9.99 o 
   3  15  11       59.74       61.03     16.87 o 
   4  15  11       44.12       20.84     14.36 o 
   5  15  11       61.32       71.04     21.11 o 
  -5  16  11        0.00       14.96     21.36 o 
  -4  16  11        0.96        7.24     14.77 o 
  -3  16  11        0.24       45.43     30.80 o 
  -2  16  11       17.32       25.61     12.05 o 
  -1  16  11        0.22       -5.38      8.84 o 
   0  16  11        9.86        2.82      8.50 o 
   1  16  11       11.32        9.26     11.34 o 
   2  16  11        1.37        2.29      8.73 o 
   3  16  11        1.39        2.97     10.77 o 
   4  16  11        7.97       10.58     12.24 o 
  -4  17  11        1.96       -3.01     12.77 o 
  -3  17  11       36.59       52.34     19.51 o 
  -2  17  11       40.30       40.47     16.78 o 
  -1  17  11        5.08        4.39      9.89 o 
   0  17  11       13.18       22.27     12.25 o 
   1  17  11        3.81       -0.35      7.71 o 
   2  17  11       11.85       15.73     11.81 o 
   3  17  11       22.83       29.03     14.48 o 
   4  17  11        0.98        2.71     10.64 o 
  -4  18  11       59.91       52.56     20.99 o 
  -3  18  11        3.59       11.41     16.52 o 
  -2  18  11       28.46       46.94     19.93 o 
  -1  18  11       29.00       26.69     12.60 o 
   0  18  11        1.22        1.04      8.73 o 
   1  18  11       10.85       22.80     12.70 o 
   2  18  11        4.49       -6.14     10.50 o 
   3  18  11       10.38       13.88     13.16 o 
  -3  19  11       20.27       34.86     17.30 o 
  -2  19  11        7.60       15.37     14.82 o 
  -1  19  11        0.09        1.82      9.08 o 
   0  19  11        1.63       -2.21      9.43 o 
   1  19  11        0.02        4.24     10.33 o 
   2  19  11        0.40       10.03     13.02 o 
   3  19  11        2.72       -1.88     12.98 o 
  -2  20  11       23.89       37.18     17.84 o 
  -1  20  11        4.55       -2.80     11.66 o 
   0  20  11        4.98       10.13     12.50 o 
   1  20  11        0.51       -1.43     10.44 o 
   2  20  11        6.38       -1.51     12.22 o 
  -7   0  12        0.46        6.52     15.87 o 
  -6   0  12        0.18       22.66     27.70 o 
  -5   0  12        0.29        6.09     12.79 o 
  -4   0  12       24.58       15.91      9.50 o 
  -3   0  12       22.56        7.82      8.11 o 
  -2   0  12      193.91      176.33     17.30 o 
  -1   0  12       16.70       39.08     10.23 o 
   0   0  12      343.25      325.56     21.48 o 
   1   0  12       73.16      111.06     13.47 o 
   2   0  12        4.03        5.94      7.87 o 
   3   0  12       43.56       42.44     11.70 o 
   4   0  12        0.13       26.88     16.12 o 
   5   0  12        0.14       19.18     17.05 o 
   6   0  12        0.01       -6.39     21.31 o 
  -7   1  12        0.91       27.96     15.38 o 
  -6   1  12       13.29       21.59     12.38 o 
  -5   1  12        0.86        4.63      8.58 o 
  -4   1  12       15.68       10.52      7.39 o 
  -3   1  12       31.54       41.56      7.81 o 
  -2   1  12      149.14       99.06      9.86 o 
  -1   1  12        1.66        6.58      5.82 o 
   0   1  12        9.05        7.44      5.39 o 
   1   1  12       44.58       27.39     12.15 o 
   2   1  12       18.65       11.89      5.70 o 
   3   1  12        1.70        6.42      5.63 o 
   4   1  12       44.47       54.97     10.31 o 
   5   1  12       38.00       26.98     17.69 o 
   6   1  12       27.29       -2.98     10.64 o 
  -7   2  12        1.21       26.02     22.61 o 
  -6   2  12        0.19        8.53     12.61 o 
  -5   2  12        0.01        0.50      6.48 o 
  -4   2  12        2.32        3.40      6.87 o 
  -3   2  12       14.95       18.02      6.25 o 
  -2   2  12       19.06       20.29      7.57 o 
  -1   2  12        0.04        2.26      4.54 o 
   0   2  12       56.08       78.61      9.51 o 
   1   2  12        0.33        0.99      4.47 o 
   2   2  12       10.70        6.76      4.98 o 
   3   2  12       41.32       46.55      9.08 o 
   4   2  12        1.78       -3.97      7.00 o 
   5   2  12       54.20       56.62     21.84 o 
   6   2  12        7.31        9.91     12.64 o 
  -7   3  12        0.90        2.03     11.42 o 
  -6   3  12       30.19       19.86     12.04 o 
  -5   3  12        1.34       -0.52      9.48 o 
  -4   3  12        0.90        3.32      6.93 o 
  -3   3  12        4.43       -2.85      5.13 o 
  -2   3  12        1.06       -1.29      5.01 o 
  -1   3  12       38.83       44.86      7.80 o 
   0   3  12       30.96       20.36      6.01 o 
   1   3  12       40.98       56.59      9.33 o 
   2   3  12       55.08       74.26      9.98 o 
   3   3  12        0.76       -2.28      5.83 o 
   4   3  12       17.10       15.20     10.26 o 
   5   3  12        3.15        1.07     12.06 o 
   6   3  12       10.62       14.92     14.29 o 
  -7   4  12        0.01       12.56     13.26 o 
  -6   4  12        5.99        9.47     12.01 o 
  -5   4  12       14.13       12.61     10.77 o 
  -4   4  12      126.65      147.28     15.91 o 
  -3   4  12       16.72       13.71      6.46 o 
  -2   4  12       58.53       71.54      9.08 o 
  -1   4  12       21.75       26.05      9.31 o 
   0   4  12      106.51      102.98     12.22 o 
   1   4  12        6.12       16.80      7.23 o 
   2   4  12        1.15        0.30      5.42 o 
   3   4  12        2.56        4.17      7.23 o 
   4   4  12       35.56       43.33     12.87 o 
   5   4  12        1.75        9.80     12.78 o 
   6   4  12       20.22       17.61     17.28 o 
  -7   5  12        2.35       16.23     16.15 o 
  -6   5  12       20.22       15.65     13.29 o 
  -5   5  12        5.16       18.99     10.74 o 
  -4   5  12        2.98        4.02      7.43 o 
  -3   5  12        5.44        7.84      6.18 o 
  -2   5  12        3.58       -2.51      6.02 o 
  -1   5  12        4.69        4.57      6.13 o 
   0   5  12       34.29       30.61      8.48 o 
   1   5  12       19.59       27.60      7.90 o 
   2   5  12        3.38       -6.82      9.09 o 
   3   5  12      109.79       94.67     18.39 o 
   4   5  12        9.49        8.55      8.74 o 
   5   5  12        0.01       -8.91     10.50 o 
   6   5  12       55.48       40.21     22.90 o 
  -7   6  12       23.74       11.53     15.22 o 
  -6   6  12       13.11       12.44     14.35 o 
  -5   6  12        4.12       22.81     18.01 o 
  -4   6  12      108.41      108.67     25.37 o 
  -3   6  12        5.47       12.64      7.60 o 
  -2   6  12      112.92      143.35     19.77 o 
  -1   6  12       19.37       26.12      8.38 o 
   0   6  12       36.42       44.87      8.67 o 
   1   6  12      373.30      376.31     28.79 o 
   2   6  12      123.60      129.69     19.75 o 
   3   6  12       38.27       31.75     12.41 o 
   4   6  12        0.72       -2.22      7.55 o 
   5   6  12       15.34       15.51     13.06 o 
   6   6  12        1.28      -14.61     14.61 o 
  -7   7  12        0.35       18.93     15.53 o 
  -6   7  12       52.10       52.21     19.23 o 
  -5   7  12       23.59        7.21     11.89 o 
  -4   7  12        7.45       -4.62      7.84 o 
  -3   7  12        0.52        6.26      6.54 o 
  -2   7  12        0.98        4.89      6.11 o 
  -1   7  12        4.08        1.00      6.02 o 
   0   7  12      525.65      482.78     22.76 o 
   1   7  12       85.55       74.94     18.57 o 
   2   7  12      370.12      346.77     27.26 o 
   3   7  12        0.09        4.03      8.10 o 
   4   7  12       13.59       11.38     10.34 o 
   5   7  12        0.83       24.76     16.92 o 
   6   7  12       55.39       61.06     20.44 o 
  -6   8  12        4.60        3.13     11.56 o 
  -5   8  12       60.00       82.41     18.21 o 
  -4   8  12        2.84       -4.55     10.02 o 
  -3   8  12      154.32      231.11     50.92 o 
  -2   8  12        7.86       -0.63      6.37 o 
  -1   8  12      222.62      253.92     17.33 o 
   0   8  12      141.00      179.17     18.93 o 
   1   8  12       42.28       41.12     13.80 o 
   2   8  12       44.28       61.75     13.66 o 
   3   8  12      142.54      191.49     20.36 o 
   4   8  12      114.94      126.19     20.30 o 
   5   8  12        0.16       -4.64      9.94 o 
   6   8  12        0.21      -18.00     18.00 o 
  -6   9  12       27.74       65.64     20.37 o 
  -5   9  12       21.61        7.94     10.52 o 
  -4   9  12       35.82       44.95     13.17 o 
  -3   9  12        1.40        9.07      9.23 o 
  -2   9  12      104.61      100.74     12.29 o 
  -1   9  12        0.44       -7.17      7.17 o 
   0   9  12      172.28      169.49     17.46 o 
   1   9  12      113.40      109.63     18.76 o 
   2   9  12      416.43      383.73     26.45 o 
   3   9  12       73.82       84.36     16.00 o 
   4   9  12        4.37        7.01     10.62 o 
   5   9  12        0.50        0.26      8.20 o 
   6   9  12        1.01       12.33     16.46 o 
  -6  10  12       39.04       37.47     22.14 o 
  -5  10  12        7.56       12.01     12.49 o 
  -4  10  12        0.59        2.70      8.54 o 
  -3  10  12        6.85       81.92     47.49 o 
  -2  10  12        7.26        7.12      7.16 o 
  -1  10  12        9.36       11.61      9.03 o 
   0  10  12       11.59        4.11      7.97 o 
   1  10  12       54.05       57.78     13.30 o 
   2  10  12       25.30       38.93     14.13 o 
   3  10  12        2.05        5.21     10.92 o 
   4  10  12       17.75       18.98     11.94 o 
   5  10  12        1.15       17.29     12.55 o 
  -6  11  12       17.55       11.41     14.62 o 
  -5  11  12       38.69       34.59     17.26 o 
  -4  11  12       24.80       39.87     13.00 o 
  -3  11  12        2.67       21.31     12.92 o 
  -2  11  12        7.86        8.72      8.16 o 
  -1  11  12        0.58       11.54      9.75 o 
   0  11  12        6.25        4.38      8.96 o 
   1  11  12        8.49       14.31     10.73 o 
   2  11  12       36.24       19.14     12.08 o 
   3  11  12      132.32      147.38     20.61 o 
   4  11  12        1.80        5.27     10.10 o 
   5  11  12        0.08       11.14     11.83 o 
  -5  12  12        4.59       31.68     17.61 o 
  -4  12  12        0.60        8.59     14.78 o 
  -3  12  12       12.80       21.47     11.92 o 
  -2  12  12        1.77        1.27      8.14 o 
  -1  12  12        0.19        3.75      9.62 o 
   0  12  12      138.14      135.02     17.60 o 
   1  12  12       39.49       15.33     10.89 o 
   2  12  12       18.33       24.22     11.67 o 
   3  12  12       67.13       74.16     18.30 o 
   4  12  12        0.17        3.44     10.45 o 
   5  12  12       21.98        5.37     13.42 o 
  -5  13  12        0.06       11.40     14.27 o 
  -4  13  12        0.08        3.58      9.75 o 
  -3  13  12       12.46       24.32     13.46 o 
  -2  13  12       38.05       40.18     13.53 o 
  -1  13  12        5.64       21.22     14.89 o 
   0  13  12        8.20       12.67     10.87 o 
   1  13  12        0.03       -2.32      9.28 o 
   2  13  12      141.51      165.02     21.52 o 
   3  13  12       21.60       21.05     15.00 o 
   4  13  12        2.28       -7.19     12.02 o 
   5  13  12       28.30       17.28     15.91 o 
  -5  14  12        0.19      -11.30     16.89 o 
  -4  14  12       23.02       24.97     17.55 o 
  -3  14  12       24.61       27.62     16.56 o 
  -2  14  12       10.24       21.43     16.49 o 
  -1  14  12       18.82       17.32     11.19 o 
   0  14  12       21.54       11.43     13.24 o 
   1  14  12       88.30      111.14     20.30 o 
   2  14  12        1.80       -0.87      8.79 o 
   3  14  12       10.74       11.85     13.13 o 
   4  14  12       11.13       25.46     16.35 o 
  -4  15  12       16.63        3.34     13.28 o 
  -3  15  12        0.21        5.05     12.15 o 
  -2  15  12        0.39        8.41     11.35 o 
  -1  15  12        0.22        0.15      9.10 o 
   0  15  12        8.05       20.29     12.91 o 
   1  15  12        0.03       -9.01     11.01 o 
   2  15  12       13.18       22.84     12.84 o 
   3  15  12        5.51        1.68     10.08 o 
   4  15  12       31.57       12.97     13.93 o 
  -4  16  12       46.14       61.93     20.96 o 
  -3  16  12       10.67       14.65     15.12 o 
  -2  16  12        0.44       -8.91     12.32 o 
  -1  16  12       22.08       22.19     12.78 o 
   0  16  12        0.09       16.43     13.51 o 
   1  16  12        8.63       38.48     16.54 o 
   2  16  12        2.77        5.79     11.15 o 
   3  16  12        3.14       -3.87     10.87 o 
  -3  17  12        2.34       60.58     32.11 o 
  -2  17  12       12.59       10.79     12.75 o 
  -1  17  12       11.13       12.49     11.33 o 
   0  17  12       22.24        8.48     11.94 o 
   1  17  12        2.03        0.54      8.33 o 
   2  17  12        1.84        5.61     10.72 o 
   3  17  12        0.87        3.93     11.89 o 
  -2  18  12        7.08       20.05     15.63 o 
  -1  18  12       31.73       74.77     23.06 o 
   0  18  12        0.80       -2.77     10.65 o 
   1  18  12        5.47        1.53     10.14 o 
   2  18  12        2.28       -0.26     10.42 o 
  -1  19  12        2.56        7.46     17.54 o 
   0  19  12        9.63       19.03     16.35 o 
  -6   1  13        0.87        2.69     12.61 o 
  -5   1  13       19.22       18.08     11.11 o 
  -4   1  13       71.10       72.88     15.18 o 
  -3   1  13        4.80        5.98      6.47 o 
  -2   1  13       51.66       55.41      9.38 o 
  -1   1  13       41.80       50.38      8.65 o 
   0   1  13       31.23       26.45      7.70 o 
   1   1  13       14.28        6.54      5.92 o 
   2   1  13       23.92       15.14      7.81 o 
   3   1  13        0.30        5.65      8.36 o 
   4   1  13       12.86        5.47     11.52 o 
   6   1  13        1.48       -3.20     21.31 o 
  -6   2  13       39.57       35.02     17.08 o 
  -5   2  13        1.67       11.91      9.75 o 
  -4   2  13        1.37        4.56      9.62 o 
  -3   2  13       17.84       13.99      7.15 o 
  -2   2  13       35.18       54.21      9.79 o 
  -1   2  13       36.47       45.41     10.98 o 
   0   2  13      147.16      171.59     14.62 o 
   1   2  13        9.17       14.77      7.50 o 
   2   2  13        5.74        9.66      8.23 o 
   3   2  13       77.75       82.58     14.05 o 
   4   2  13       29.97       35.59     42.62 o 
   5   2  13       21.78       20.25     26.64 o 
   6   2  13       30.05      375.08     63.93 o 
  -6   3  13        0.02        5.33     11.69 o 
  -5   3  13       16.07       11.65     13.79 o 
  -4   3  13       14.76       12.12     12.64 o 
  -3   3  13       34.88       44.33     10.40 o 
  -2   3  13        1.35       19.42      9.61 o 
  -1   3  13       49.29       37.63      9.03 o 
   0   3  13       69.94       70.46     10.78 o 
   1   3  13       61.71       68.88     10.67 o 
   2   3  13      140.83      148.79     20.19 o 
   3   3  13        4.06       10.60     11.12 o 
   4   3  13       35.71       60.83     25.04 o 
   5   3  13        0.47       23.00     14.23 o 
  -6   4  13        7.18       10.14     17.14 o 
  -5   4  13        0.23       -5.40     11.60 o 
  -4   4  13       72.81       83.51     15.23 o 
  -3   4  13        5.33        1.38      6.81 o 
  -2   4  13      244.51      239.53     18.35 o 
  -1   4  13        2.66       13.79      6.60 o 
   0   4  13      209.17      210.26     25.61 o 
   1   4  13       74.70       73.25     15.74 o 
   2   4  13       14.57       18.17     14.78 o 
   3   4  13        3.12        9.55     11.51 o 
   4   4  13       31.91       25.33     15.62 o 
   5   4  13        4.54       -2.79     11.04 o 
  -6   5  13        1.93        2.65     16.20 o 
  -5   5  13        2.55        5.05     11.56 o 
  -4   5  13       38.55       34.88     12.05 o 
  -3   5  13       12.37       16.17      7.94 o 
  -2   5  13       12.22        3.64      6.55 o 
  -1   5  13      239.66      247.47     30.30 o 
   0   5  13       16.21       18.30     10.10 o 
   1   5  13       63.83       79.07     14.90 o 
   2   5  13        4.36       23.56     25.41 o 
   3   5  13        6.40        6.15     10.21 o 
   4   5  13       28.19       30.68     12.48 o 
   5   5  13        1.21        5.38     13.06 o 
  -6   6  13       46.18       29.95     22.06 o 
  -5   6  13        8.12        0.56     13.84 o 
  -4   6  13       16.43       12.91      8.97 o 
  -3   6  13        0.02        3.00      6.52 o 
  -2   6  13       75.91       72.64     11.96 o 
  -1   6  13       11.13       25.15     11.70 o 
   0   6  13        8.80       13.91     10.19 o 
   1   6  13       45.75       72.49     14.74 o 
   2   6  13       76.70       81.71     14.10 o 
   3   6  13       18.93       44.06     14.56 o 
   4   6  13       30.02       38.60     13.12 o 
   5   6  13       20.08       19.35     15.36 o 
  -6   7  13        8.37       20.01     20.01 o 
  -5   7  13       33.70       35.25     19.63 o 
  -4   7  13       13.14       10.91     10.68 o 
  -3   7  13        0.11        2.33      8.33 o 
  -2   7  13       94.11      104.21     12.94 o 
  -1   7  13       21.93       47.31     12.83 o 
   0   7  13       95.02       88.18     15.27 o 
   1   7  13       13.76        8.58      9.90 o 
   2   7  13        4.07       -9.48      9.48 o 
   3   7  13      175.10      196.31     22.77 o 
   4   7  13       73.51       55.79     22.44 o 
   5   7  13        0.89       -6.16     15.43 o 
  -6   8  13        1.52        6.88     14.98 o 
  -5   8  13        9.74       19.34     29.47 o 
  -4   8  13       16.24       20.89     11.09 o 
  -3   8  13       39.05       26.00     12.26 o 
  -2   8  13       75.57       44.01     13.12 o 
  -1   8  13       19.34       21.60     11.21 o 
   0   8  13       68.19       54.25     13.32 o 
   1   8  13       32.36       29.55     12.61 o 
   2   8  13       22.41       25.44     12.05 o 
   3   8  13        0.50        5.03      9.03 o 
   4   8  13       32.75       20.08     16.08 o 
   5   8  13        0.30       26.94     31.77 o 
  -5   9  13        0.12       26.34     26.80 o 
  -4   9  13       42.34       56.07     22.95 o 
  -3   9  13        0.17        9.29     10.12 o 
  -2   9  13        5.89       16.52     12.95 o 
  -1   9  13       19.54       13.74      9.83 o 
   0   9  13       39.03       22.18     10.68 o 
   1   9  13       32.67       50.06     28.60 o 
   2   9  13       57.73       59.42     15.05 o 
   3   9  13       19.03       19.86     12.27 o 
   4   9  13       19.20        6.25     13.51 o 
   5   9  13       16.66       31.41     15.30 o 
  -5  10  13       16.10       27.49     19.76 o 
  -4  10  13       43.68       25.92     13.81 o 
  -3  10  13       29.65       28.97     11.62 o 
  -2  10  13        7.57        4.56      8.29 o 
  -1  10  13       16.44       27.10     12.88 o 
   0  10  13       37.35       48.65     13.66 o 
   1  10  13       52.91       51.15     14.82 o 
   2  10  13      351.50      374.34     29.85 o 
   3  10  13        1.43       -0.92      8.77 o 
   4  10  13       65.85       69.65     21.39 o 
  -5  11  13       14.75       30.88     17.09 o 
  -4  11  13        3.65       41.75     17.38 o 
  -3  11  13       14.61        6.01     10.52 o 
  -2  11  13       38.43       52.88     14.82 o 
  -1  11  13        4.34       32.06     12.95 o 
   0  11  13       14.27       20.18     12.58 o 
   1  11  13       30.79       17.64     15.28 o 
   2  11  13       11.68        7.07     11.82 o 
   3  11  13        0.57      -12.97     14.31 o 
   4  11  13      122.81      123.88     22.51 o 
  -4  12  13       24.27       42.03     20.57 o 
  -3  12  13        6.47       12.49     13.32 o 
  -2  12  13        5.25       -7.51     13.32 o 
  -1  12  13        8.16        4.64     10.11 o 
   0  12  13        2.45       19.49     12.62 o 
   1  12  13        1.44        7.22     11.45 o 
   2  12  13       33.79       57.09     19.84 o 
   3  12  13       81.26       62.31     16.83 o 
   4  12  13       21.96       20.89     15.09 o 
  -4  13  13       49.42       44.67     18.11 o 
  -3  13  13        1.34       -0.57      9.59 o 
  -2  13  13        2.95       24.30     14.19 o 
  -1  13  13       10.36        6.94     12.45 o 
   0  13  13        0.02       15.91     14.57 o 
   1  13  13       30.95       26.94     15.61 o 
   2  13  13        0.11        3.39     11.89 o 
   3  13  13      120.31      127.86     24.70 o 
  -4  14  13        1.35        2.13     14.57 o 
  -3  14  13       25.40       41.61     19.61 o 
  -2  14  13        6.71        7.16     13.26 o 
  -1  14  13        1.38       20.10     12.05 o 
   0  14  13        3.83       21.26     13.66 o 
   1  14  13        9.37       16.79     13.62 o 
   2  14  13        8.91        0.25     10.91 o 
   3  14  13        0.02        4.85     12.53 o 
  -3  15  13        0.83        3.75     13.37 o 
  -2  15  13        3.62        1.15     10.85 o 
  -1  15  13        4.54        6.89     11.27 o 
   0  15  13        3.67       17.29     14.29 o 
   1  15  13        0.96        7.35     11.35 o 
   2  15  13        5.04        7.40     11.76 o 
  -2  16  13        0.01        3.69     11.97 o 
  -1  16  13        1.10        0.96     10.76 o 
   0  16  13        2.61        9.64     11.89 o 
   1  16  13        0.17        3.09     11.64 o 
  -5   0  14        0.15        8.52     21.31 o 
  -4   0  14        0.88        1.07     12.06 o 
  -3   0  14        4.53       11.17     10.64 o 
  -2   0  14        2.05        2.38      9.42 o 
  -1   0  14        0.20       -8.29     13.50 o 
   0   0  14        3.08       10.02     12.41 o 
   1   0  14        2.74       17.55     13.50 o 
   2   0  14       61.89       49.02     31.97 o 
   4   0  14        1.68       24.51     24.51 o 
  -5   1  14        3.55        1.59     11.40 o 
  -4   1  14        3.67        6.44     25.04 o 
  -3   1  14        6.35       16.97      8.30 o 
  -2   1  14       62.32       62.24     11.59 o 
  -1   1  14        3.41        9.51      7.78 o 
   0   1  14      147.90      138.34     13.87 o 
   1   1  14        6.56        5.17      7.77 o 
   2   1  14       24.12       17.89     12.21 o 
   3   1  14        1.20       17.05     22.38 o 
   4   1  14        0.01        6.49     11.43 o 
  -5   2  14        2.38       -5.59     12.70 o 
  -4   2  14        1.93       24.82     16.90 o 
  -3   2  14        2.99        3.83      7.94 o 
  -2   2  14        0.97        7.26      8.36 o 
  -1   2  14       27.92       43.00     14.18 o 
   0   2  14        6.36        0.77      6.02 o 
   1   2  14       28.70       13.96     10.24 o 
   2   2  14        1.63       -3.04      7.99 o 
   3   2  14        7.24        5.33     13.85 o 
   4   2  14       19.76       26.58     19.11 o 
  -5   3  14        2.25        5.85     11.47 o 
  -4   3  14        0.10       -7.46     11.07 o 
  -3   3  14       17.39       16.29     10.81 o 
  -2   3  14       12.18        4.85      7.81 o 
  -1   3  14       17.92       30.50      9.22 o 
   0   3  14       10.92       29.72     11.92 o 
   1   3  14       56.77       53.91     13.43 o 
   2   3  14       21.46       44.55     16.78 o 
   3   3  14        1.57       -7.46     22.38 o 
   4   3  14        5.13        4.21     14.26 o 
  -5   4  14        8.16       15.07     15.68 o 
  -4   4  14        6.44        8.25     10.35 o 
  -3   4  14        0.03       29.08     14.46 o 
  -2   4  14        1.16        4.23      8.65 o 
  -1   4  14        2.26        5.37      7.60 o 
   0   4  14        0.16       -0.51      6.48 o 
   1   4  14       50.29       48.92     13.33 o 
   2   4  14       16.19       13.71      9.91 o 
   3   4  14        9.61       -1.54      8.34 o 
   4   4  14       13.01       11.02     16.53 o 
  -5   5  14       16.61       35.85     17.92 o 
  -4   5  14       55.56       41.56     15.46 o 
  -3   5  14       14.51       15.53     10.49 o 
  -2   5  14        4.49       -2.97      7.10 o 
  -1   5  14        3.88       10.11      8.83 o 
   0   5  14        0.44        3.97      8.19 o 
   1   5  14        2.76        1.36     11.07 o 
   2   5  14        4.16        5.22      9.96 o 
   3   5  14        7.92       21.30     13.35 o 
   4   5  14        2.12       44.75     27.70 o 
  -5   6  14        0.03       -0.53     11.07 o 
  -4   6  14        1.48        5.07     11.94 o 
  -3   6  14        4.15       33.43     17.53 o 
  -2   6  14        4.49        7.13      8.53 o 
  -1   6  14       24.50       26.58     11.55 o 
   0   6  14       16.66        9.29      9.59 o 
   1   6  14        9.63       13.88     10.47 o 
   2   6  14       20.51       24.41     12.20 o 
   3   6  14        7.54       13.70     11.33 o 
   4   6  14       42.60       24.00     15.53 o 
  -5   7  14        5.51       20.06     16.48 o 
  -4   7  14       40.91       86.08     21.55 o 
  -3   7  14       56.90       51.59     24.15 o 
  -2   7  14        0.51       -0.17      6.57 o 
  -1   7  14       64.35       71.70     14.34 o 
   0   7  14       25.19       54.04     16.30 o 
   1   7  14       27.99       32.54     13.97 o 
   2   7  14       15.34       18.46     18.15 o 
   3   7  14       18.99       21.05     11.68 o 
   4   7  14       69.22       82.03     21.03 o 
  -4   8  14      126.75      116.81     24.91 o 
  -3   8  14        2.62        0.65      7.46 o 
  -2   8  14      115.06      117.51     18.27 o 
  -1   8  14       14.37       33.24     12.68 o 
   0   8  14        3.32       12.03     10.42 o 
   1   8  14        0.68        5.21      9.92 o 
   2   8  14       18.06       10.97     10.58 o 
   3   8  14        0.45       15.24     14.70 o 
   4   8  14       36.54       35.07     24.73 o 
  -4   9  14      162.15      269.98     47.86 o 
  -3   9  14        0.06        7.87     16.92 o 
  -2   9  14       46.25       42.15     16.96 o 
  -1   9  14       10.30        1.19      8.46 o 
   0   9  14       17.97       -6.40      9.67 o 
   1   9  14        0.20       -8.24     11.80 o 
   2   9  14       24.68       18.22     12.00 o 
   3   9  14       43.41       31.93     17.95 o 
  -4  10  14        7.00       17.07     18.94 o 
  -3  10  14        1.56        3.97     12.37 o 
  -2  10  14        0.01       -2.35     11.58 o 
  -1  10  14        9.42       11.04     10.92 o 
   0  10  14       45.78       58.40     19.93 o 
   1  10  14        1.38        4.80     10.65 o 
   2  10  14        8.45        6.65     12.50 o 
   3  10  14       15.42       15.43     15.16 o 
  -3  11  14        7.07       19.64     15.24 o 
  -2  11  14        0.04        6.20     12.80 o 
  -1  11  14       19.09       18.01     11.94 o 
   0  11  14       14.80       30.71     14.87 o 
   1  11  14       36.93       19.37     13.88 o 
   2  11  14        3.61       -3.24     11.07 o 
   3  11  14       32.00       19.75     14.51 o 
  -3  12  14        0.18        7.73     13.24 o 
  -2  12  14       17.24       19.21     16.85 o 
  -1  12  14        0.16       13.56     12.14 o 
   0  12  14        1.03        7.48     11.27 o 
   1  12  14       21.82       14.49     12.92 o 
   2  12  14       11.29       20.74     14.52 o 
  -2  13  14        3.95       13.12     16.11 o 
  -1  13  14        0.77        6.83     13.28 o 
   0  13  14       20.75       32.68     16.14 o 
   1  13  14        2.80       17.29     13.65 o 
  -1  14  14        9.86       25.77     26.11 o 
   0  14  14        1.22       32.87     19.67 o 
  -4   1  15        1.47        5.48     15.61 o 
  -3   1  15       14.00       -7.76     11.93 o 
  -2   1  15       27.27       13.88     10.04 o 
  -1   1  15        2.74       14.03     12.46 o 
   0   1  15        7.26        3.56      9.64 o 
   1   1  15        3.63       -6.39     19.18 o 
   2   1  15        3.14       11.20     22.38 o 
   3   1  15        9.31        6.93     15.07 o 
  -4   2  15       40.36       18.97     14.57 o 
  -3   2  15        4.27       -4.80     12.81 o 
  -2   2  15        9.68        8.64      9.85 o 
  -1   2  15        8.85       11.54      9.96 o 
   0   2  15       33.82       33.63     14.57 o 
   1   2  15        0.15        4.79     10.42 o 
   2   2  15       78.20       91.64     25.62 o 
   3   2  15        8.02       43.07     22.57 o 
  -4   3  15        5.54       13.11     17.13 o 
  -3   3  15        1.06       28.42     17.90 o 
  -2   3  15        4.00        4.47      9.34 o 
  -1   3  15        4.35       14.82     13.57 o 
   0   3  15        0.00       11.90     10.75 o 
   1   3  15       37.77       31.10     19.71 o 
   2   3  15        9.12       14.56     16.84 o 
   3   3  15       54.84       43.69     33.03 o 
  -4   4  15        5.99       28.77     28.77 o 
  -3   4  15        7.45       -3.68     12.80 o 
  -2   4  15        8.73       39.51     25.81 o 
  -1   4  15        3.58       20.17     12.66 o 
   0   4  15       23.76       14.07     15.96 o 
   1   4  15        2.08       14.27     12.07 o 
   2   4  15       84.28      132.56     28.83 o 
  -3   5  15       19.37       25.69     15.30 o 
  -2   5  15        0.48       36.71     39.04 o 
  -1   5  15       35.95       20.58     12.64 o 
   0   5  15        6.59       14.00     12.52 o 
   1   5  15        1.13        6.04     11.60 o 
   2   5  15       38.26       -3.20     23.44 o 
  -3   6  15        0.02       24.55     19.32 o 
  -2   6  15        1.10       -2.13     15.07 o 
  -1   6  15       10.27       13.48     10.91 o 
   0   6  15        1.12      -12.64     12.87 o 
   1   6  15        1.84       12.05     11.42 o 
   2   6  15       10.32       49.23     25.04 o 
  -3   7  15      143.10      221.41     43.53 o 
  -2   7  15       53.75       28.80     15.98 o 
  -1   7  15        4.51        7.95     10.78 o 
   0   7  15        0.07        6.20     10.91 o 
   1   7  15        0.22       -5.58     11.02 o 
   2   7  15       18.83       12.64     13.21 o 
  -3   8  15        5.81       15.80     18.94 o 
  -2   8  15       20.41       12.77     15.35 o 
  -1   8  15        6.03       22.93     13.28 o 
   0   8  15       14.67        7.63     11.29 o 
   1   8  15       10.32       13.74     12.35 o 
   2   8  15       11.47       31.77     14.45 o 
  -2   9  15      112.32      143.74     27.58 o 
  -1   9  15        0.28       14.31     12.52 o 
   0   9  15       49.55       60.96     23.60 o 
   1   9  15        5.31        2.29     10.59 o 
  -1  10  15       16.72       20.04     17.19 o 
   0  10  15        9.98       -3.03     10.81 o 
   1  10  15       28.84       32.35     18.34 o 
  -1   0  16        0.28        6.39     20.25 o 
   0   0  16       46.14       36.23     35.16 o 
  -1   1  16        0.02       74.59     39.43 o 
   0   1  16       11.10        3.73     13.56 o 
  -1   2  16        2.41        6.88     11.97 o 
   0   2  16        1.20       -0.53     11.30 o 
  -1   3  16        0.51        7.30     12.09 o 
   0   3  16        1.76        5.47     16.35 o 
                                                 
